# Supplementary material for: 4-Meth­oxy-N′-(3-nitro­benzyl­idene)benzohydrazide
Source: Acta Crystallogr Sect E Struct Rep Online. 2012 May 16;68(Pt 6):o1725. doi: 10.1107/S1600536812020454 (PMC3379315; doi:10.1107/S1600536812020454)
Supplement: Supplementary file 1 [file e-68-o1725-sup1.cif]

##############################################################################
#                                                                            #
# This CIF contains the data in a paper accepted for publication in          #
# Acta Crystallographica Section E. It conforms to the requirements of       #
# Notes for Authors for Acta Crystallographica Section E, and has been       #
# peer reviewed under the auspices of the IUCr Commission on Journals.       #
#                                                                            #
# Full details of the Crystallographic Information File format               #
# are given in the paper "The Crystallographic Information File (CIF):       #
# a New Standard Archive File for Crystallography" by S. R. Hall, F. H.      #
# Allen and I. D. Brown [Acta Cryst. (1991), A47, 655-685].                  #
#                                                                            #
# The current version of the core CIF dictionary is obtainable from          #
# ftp://ftp.iucr.org/pub/cif_core.dic.                                       #
#                                                                            #
# Software is freely available for graphical display of the structure(s)     #
# in this CIF. For information consult the CIF software page                 #
# http://www.iucr.org/resources/cif/software.                                #
#                                                                            #
# This file may be used for bona fide research purposes within the           #
# scientific community so long as proper attribution is given to the journal # 
# article from which it was obtained.                                        #
#                                                                            #
##############################################################################
data_global
_audit_creation_method     'form.cif (version 2.0)'
_journal_data_validation_number     ?
_journal_date_recd_electronic     2012-05-02
_journal_date_accepted     2012-05-07
_journal_name_full     'Acta Crystallographica, Section E'
_journal_year     2012
_journal_volume     68
_journal_issue      6
_journal_page_first     o1725
_journal_page_last     o1725
_journal_paper_category     QO
_journal_paper_doi     10.1107/S1600536812020454
_journal_coeditor_code     SU2422
_publ_contact_author_name     'Jin-Long Hou'
_publ_contact_author_address
;
College of Chemistry and Chemical Engineering
Qiqihar University
Qiqihar 161006
People's Republic of China
;
_publ_contact_author_email     houjinlong09@163.com
_publ_contact_author_fax     ?
_publ_contact_author_phone     ?
_publ_section_title
;
4-Methoxy-<i>N</i>'-(3-nitrobenzylidene)benzohydrazide
;
loop_
    _publ_author_name
    _publ_author_address
    'Jin-Long Hou'
;
College of Chemistry and Chemical Engineering
Qiqihar University
Qiqihar 161006
People's Republic of China
;
    'Ye Bi'
;
College of Chemistry and Chemical Engineering
Qiqihar University
Qiqihar 161006
People's Republic of China
;
data_I
_audit_creation_method     SHELXL-97
_chemical_name_systematic
;
4-Methoxy-<i>N</i>'-(3-nitrobenzylidene)benzohydrazide
;
_chemical_name_common     ?
_chemical_formula_moiety     'C15 H13 N3 O4'
_chemical_formula_sum     'C15 H13 N3 O4'
_chemical_formula_iupac     'C15 H13 N3 O4'
_chemical_formula_weight     299.28
_chemical_melting_point     ?
_symmetry_cell_setting     monoclinic
_symmetry_space_group_name_H-M     'P 21'
_symmetry_space_group_name_Hall     'P 2yb'
loop_
    _symmetry_equiv_pos_site_id
    _symmetry_equiv_pos_as_xyz
    1 x,y,z
    2 -x,1/2+y,-z
_cell_length_a     6.8472(17)
_cell_length_b     4.8269(16)
_cell_length_c     21.414(3)
_cell_angle_alpha     90.00
_cell_angle_beta     96.696(2)
_cell_angle_gamma     90.00
_cell_volume     702.9(3)
_cell_formula_units_Z     2
_cell_measurement_reflns_used     1829
_cell_measurement_theta_min     2.8
_cell_measurement_theta_max     27.0
_cell_measurement_temperature     298(2)
_exptl_crystal_description     block
_exptl_crystal_colour     yellow
_exptl_crystal_size_max     0.17
_exptl_crystal_size_mid     0.13
_exptl_crystal_size_min     0.13
_exptl_crystal_density_diffrn     1.414
_exptl_crystal_density_meas     ?
_exptl_crystal_density_method     'not measured'
_exptl_crystal_F_000     312
_exptl_absorpt_coefficient_mu     0.105
_exptl_absorpt_correction_type     multi-scan
_exptl_absorpt_process_details     '(SADABS; Sheldrick, 1996)'
_exptl_absorpt_correction_T_min     0.9824
_exptl_absorpt_correction_T_max     0.9865
_exptl_special_details     ?
_diffrn_ambient_temperature     298(2)
_diffrn_radiation_type     MoK\a
_diffrn_radiation_wavelength     0.71073
_diffrn_radiation_source     'fine-focus sealed tube'
_diffrn_radiation_monochromator     graphite
_diffrn_measurement_device_type     'Bruker SMART 1000 CCD area-detector'
_diffrn_measurement_method     \w
_diffrn_detector_area_resol_mean     ?
_diffrn_reflns_number     3686
_diffrn_reflns_av_R_equivalents     0.0360
_diffrn_reflns_av_sigmaI/netI     0.0397
_diffrn_reflns_theta_min     2.87
_diffrn_reflns_theta_max     25.49
_diffrn_reflns_theta_full     25.49
_diffrn_measured_fraction_theta_max     0.977
_diffrn_measured_fraction_theta_full     0.977
_diffrn_reflns_limit_h_min     -7
_diffrn_reflns_limit_h_max     8
_diffrn_reflns_limit_k_min     -5
_diffrn_reflns_limit_k_max     5
_diffrn_reflns_limit_l_min     -25
_diffrn_reflns_limit_l_max     24
_diffrn_standards_number     ?
_diffrn_standards_interval_count     ?
_diffrn_standards_interval_time     ?
_diffrn_standards_decay_%     ?
_refine_special_details
;
Refinement of <i>F</i>^2^ against ALL reflections. The weighted <i>R</i>-factor
<i>wR</i> and goodness of fit <i>S</i> are based on <i>F</i>^2^, conventional
<i>R</i>-factors <i>R</i> are based on <i>F</i>, with <i>F</i> set to zero for
negative <i>F</i>^2^. The threshold expression of <i>F</i>^2^ >
\s(<i>F</i>^2^) is used only for calculating <i>R</i>-factors(gt) <i>etc</i>.
and is not relevant to the choice of reflections for refinement.
<i>R</i>-factors based on <i>F</i>^2^ are statistically about twice as large
as those based on <i>F</i>, and <i>R</i>- factors based on ALL data will be
even larger.
;
_reflns_number_total     1445
_reflns_number_gt     1275
_reflns_threshold_expression     I>2\s(I)
_refine_ls_structure_factor_coef     Fsqd
_refine_ls_matrix_type     full
_refine_ls_R_factor_all     0.0404
_refine_ls_R_factor_gt     0.0343
_refine_ls_wR_factor_gt     0.0806
_refine_ls_wR_factor_ref     0.0849
_refine_ls_goodness_of_fit_ref     1.045
_refine_ls_restrained_S_all     1.044
_refine_ls_number_reflns     1445
_refine_ls_number_parameters     203
_refine_ls_number_restraints     2
_refine_ls_hydrogen_treatment     mixed
_refine_ls_weighting_scheme     calc
_refine_ls_weighting_details
         'calc w=1/[\s^2^(Fo^2^)+(0.0405P)^2^+0.0855P] where P=(Fo^2^+2Fc^2^)/3'
_atom_sites_solution_hydrogens     geom
_atom_sites_solution_primary     direct
_atom_sites_solution_secondary     difmap
_refine_ls_shift/su_max     0.001
_refine_ls_shift/su_max_lt     0.001
_refine_ls_shift/su_mean     0.001
_refine_diff_density_max     0.110
_refine_diff_density_min     -0.160
_refine_ls_extinction_method     none
_refine_ls_extinction_coef     ?
_refine_ls_abs_structure_details     'none; 929 Friedel pairs merged'
_refine_ls_abs_structure_Flack     ?
loop_
    _atom_type_symbol
    _atom_type_description
    _atom_type_scat_dispersion_real
    _atom_type_scat_dispersion_imag
    _atom_type_scat_source
    'C' 'C' 0.0033 0.0000
                         'International Tables Vol C Tables 4.2.6.8 and 6.1.1.4'
    'H' 'H' 0.0000 0.0000
                         'International Tables Vol C Tables 4.2.6.8 and 6.1.1.4'
    'N' 'N' 0.0061 0.0000
                         'International Tables Vol C Tables 4.2.6.8 and 6.1.1.4'
    'O' 'O' 0.0106 0.0000
                         'International Tables Vol C Tables 4.2.6.8 and 6.1.1.4'
_computing_data_collection     'SMART (Bruker, 1998)'
_computing_cell_refinement     'SAINT (Bruker, 1998)'
_computing_data_reduction     'SAINT (Bruker, 1998)'
_computing_structure_solution     'SHELXS97 (Sheldrick, 2008)'
_computing_structure_refinement     'SHELXL97 (Sheldrick, 2008)'
_computing_molecular_graphics     'SHELXTL (Sheldrick, 2008)'
_computing_publication_material     'SHELXTL (Sheldrick, 2008)'
loop_
    _atom_site_type_symbol
    _atom_site_label
    _atom_site_fract_x
    _atom_site_fract_y
    _atom_site_fract_z
    _atom_site_U_iso_or_equiv
    _atom_site_thermal_displace_type
    _atom_site_calc_flag
    _atom_site_refinement_flags
    _atom_site_occupancy
    _atom_site_disorder_assembly
    _atom_site_disorder_group
    O O1 -0.0350(3) -0.0065(5) 0.08818(9) 0.0671(9) Uani d . 1.000 . .
    O O2 0.1567(3) -0.1359(5) 0.16985(9) 0.0556(7) Uani d . 1.000 . .
    O O3 0.9986(3) -0.0624(4) 0.29825(8) 0.0492(6) Uani d . 1.000 . .
    O O4 1.7677(3) 0.4319(5) 0.44850(8) 0.0531(6) Uani d . 1.000 . .
    N N1 0.1167(3) 0.0136(5) 0.12433(10) 0.0439(7) Uani d . 1.000 . .
    N N2 0.8115(3) 0.3103(4) 0.21877(9) 0.0376(7) Uani d . 1.000 . .
    N N3 0.9792(3) 0.3715(5) 0.25841(10) 0.0393(6) Uani d D 1.000 . .
    C C1 0.2599(3) 0.2248(5) 0.11108(11) 0.0352(7) Uani d . 1.000 . .
    C C2 0.4255(3) 0.2586(5) 0.15295(11) 0.0347(7) Uani d . 1.000 . .
    C C3 0.5608(3) 0.4617(5) 0.14098(10) 0.0350(7) Uani d . 1.000 . .
    C C4 0.5242(4) 0.6221(6) 0.08719(11) 0.0412(8) Uani d . 1.000 . .
    C C5 0.3576(4) 0.5802(6) 0.04504(12) 0.0454(9) Uani d . 1.000 . .
    C C6 0.2229(4) 0.3800(7) 0.05691(11) 0.0431(8) Uani d . 1.000 . .
    C C7 0.7391(3) 0.5089(5) 0.18495(11) 0.0381(8) Uani d . 1.000 . .
    C C8 1.0667(4) 0.1711(5) 0.29592(11) 0.0362(8) Uani d . 1.000 . .
    C C9 1.2529(3) 0.2545(5) 0.33428(11) 0.0351(7) Uani d . 1.000 . .
    C C10 1.3057(4) 0.1192(6) 0.39120(12) 0.0451(9) Uani d . 1.000 . .
    C C11 1.4763(4) 0.1874(6) 0.42782(11) 0.0460(9) Uani d . 1.000 . .
    C C12 1.6014(3) 0.3851(6) 0.40846(10) 0.0377(8) Uani d . 1.000 . .
    C C13 1.5529(4) 0.5197(6) 0.35165(11) 0.0407(8) Uani d . 1.000 . .
    C C14 1.3780(4) 0.4556(6) 0.31541(11) 0.0388(8) Uani d . 1.000 . .
    C C15 1.8987(4) 0.6411(7) 0.43234(14) 0.0561(10) Uani d . 1.000 . .
    H H2 0.44710 0.14800 0.18870 0.0420 Uiso c R 1.000 . .
    H H3 1.015(5) 0.550(3) 0.2629(16) 0.0800 Uiso d D 1.000 . .
    H H4 0.61290 0.76010 0.07930 0.0490 Uiso c R 1.000 . .
    H H5 0.33640 0.68700 0.00870 0.0550 Uiso c R 1.000 . .
    H H6 0.11010 0.35040 0.02910 0.0520 Uiso c R 1.000 . .
    H H7 0.79820 0.68260 0.18790 0.0460 Uiso c R 1.000 . .
    H H10 1.22470 -0.01830 0.40440 0.0540 Uiso c R 1.000 . .
    H H11 1.50810 0.09920 0.46630 0.0550 Uiso c R 1.000 . .
    H H13 1.63710 0.65190 0.33800 0.0490 Uiso c R 1.000 . .
    H H14 1.34380 0.54920 0.27780 0.0470 Uiso c R 1.000 . .
    H H15A 1.94650 0.59410 0.39330 0.0840 Uiso c R 1.000 . .
    H H15B 2.00750 0.65530 0.46480 0.0840 Uiso c R 1.000 . .
    H H15C 1.83080 0.81520 0.42800 0.0840 Uiso c R 1.000 . .
loop_
    _atom_site_aniso_label
    _atom_site_aniso_U_11
    _atom_site_aniso_U_22
    _atom_site_aniso_U_33
    _atom_site_aniso_U_12
    _atom_site_aniso_U_13
    _atom_site_aniso_U_23
    O1 0.0447(11) 0.091(2) 0.0624(12) -0.0261(12) -0.0075(9) -0.0027(13)
    O2 0.0545(11) 0.0582(14) 0.0551(11) -0.0166(11) 0.0106(9) 0.0077(11)
    O3 0.0609(12) 0.0281(10) 0.0556(10) -0.0084(9) -0.0057(9) -0.0020(9)
    O4 0.0444(10) 0.0673(14) 0.0447(9) -0.0134(10) -0.0075(8) 0.0069(10)
    N1 0.0373(12) 0.0506(15) 0.0445(11) -0.0108(11) 0.0074(10) -0.0085(11)
    N2 0.0365(11) 0.0324(12) 0.0422(11) -0.0062(9) -0.0031(9) -0.0048(10)
    N3 0.0386(11) 0.0299(11) 0.0465(11) -0.0082(10) -0.0070(9) -0.0017(10)
    C1 0.0323(12) 0.0338(14) 0.0396(12) -0.0023(10) 0.0050(10) -0.0061(11)
    C2 0.0373(13) 0.0338(13) 0.0329(11) -0.0031(11) 0.0038(10) -0.0011(10)
    C3 0.0341(12) 0.0325(14) 0.0384(12) -0.0023(10) 0.0039(10) -0.0033(11)
    C4 0.0411(14) 0.0357(15) 0.0471(14) -0.0045(12) 0.0063(11) 0.0016(12)
    C5 0.0533(16) 0.0439(17) 0.0384(13) 0.0015(13) 0.0023(12) 0.0059(13)
    C6 0.0388(13) 0.0488(17) 0.0400(12) -0.0012(13) -0.0022(10) -0.0042(13)
    C7 0.0372(13) 0.0324(14) 0.0439(13) -0.0083(11) 0.0010(11) -0.0007(12)
    C8 0.0416(14) 0.0266(14) 0.0402(13) -0.0029(11) 0.0037(11) -0.0050(11)
    C9 0.0389(13) 0.0288(13) 0.0370(12) 0.0004(11) 0.0014(10) -0.0010(11)
    C10 0.0470(15) 0.0383(15) 0.0494(15) -0.0091(13) 0.0027(12) 0.0078(12)
    C11 0.0510(16) 0.0481(17) 0.0369(13) -0.0042(13) -0.0037(12) 0.0095(13)
    C12 0.0347(12) 0.0406(15) 0.0369(12) 0.0018(12) 0.0008(10) -0.0042(12)
    C13 0.0382(13) 0.0410(16) 0.0425(13) -0.0079(12) 0.0031(11) 0.0031(12)
    C14 0.0424(14) 0.0376(15) 0.0355(12) -0.0005(12) 0.0004(10) 0.0042(12)
    C15 0.0434(15) 0.062(2) 0.0604(17) -0.0112(15) -0.0041(13) 0.0008(16)
_geom_special_details
;
 Bond distances, angles etc. have been calculated using the
 rounded fractional coordinates. All su's are estimated
 from the variances of the (full) variance-covariance matrix.
 The cell esds are taken into account in the estimation of
 distances, angles and torsion angles
;
loop_
    _geom_bond_atom_site_label_1
    _geom_bond_atom_site_label_2
    _geom_bond_site_symmetry_1
    _geom_bond_site_symmetry_2
    _geom_bond_distance
    _geom_bond_publ_flag
    O1 N1 . . 1.225(3) no
    O2 N1 . . 1.218(3) no
    O3 C8 . . 1.223(3) no
    O4 C12 . . 1.362(3) no
    O4 C15 . . 1.420(4) no
    N1 C1 . . 1.465(3) no
    N2 N3 . . 1.378(3) no
    N2 C7 . . 1.267(3) no
    N3 C8 . . 1.352(3) no
    N3 H3 . . 0.898(18) no
    C1 C6 . . 1.379(4) no
    C1 C2 . . 1.371(3) no
    C2 C3 . . 1.393(3) no
    C3 C4 . . 1.386(3) no
    C3 C7 . . 1.470(3) no
    C4 C5 . . 1.385(4) no
    C5 C6 . . 1.380(4) no
    C8 C9 . . 1.489(3) no
    C9 C14 . . 1.386(4) no
    C9 C10 . . 1.393(4) no
    C10 C11 . . 1.369(4) no
    C11 C12 . . 1.378(4) no
    C12 C13 . . 1.385(3) no
    C13 C14 . . 1.384(4) no
    C2 H2 . . 0.9300 no
    C4 H4 . . 0.9300 no
    C5 H5 . . 0.9300 no
    C6 H6 . . 0.9300 no
    C7 H7 . . 0.9300 no
    C10 H10 . . 0.9300 no
    C11 H11 . . 0.9300 no
    C13 H13 . . 0.9300 no
    C14 H14 . . 0.9300 no
    C15 H15A . . 0.9600 no
    C15 H15B . . 0.9600 no
    C15 H15C . . 0.9600 no
loop_
    _geom_angle_atom_site_label_1
    _geom_angle_atom_site_label_2
    _geom_angle_atom_site_label_3
    _geom_angle_site_symmetry_1
    _geom_angle_site_symmetry_2
    _geom_angle_site_symmetry_3
    _geom_angle
    _geom_angle_publ_flag
    C12 O4 C15 . . . 118.0(2) no
    O1 N1 O2 . . . 123.6(2) no
    O1 N1 C1 . . . 118.1(2) no
    O2 N1 C1 . . . 118.3(2) no
    N3 N2 C7 . . . 115.6(2) no
    N2 N3 C8 . . . 119.5(2) no
    C8 N3 H3 . . . 122(2) no
    N2 N3 H3 . . . 118(2) no
    N1 C1 C6 . . . 118.7(2) no
    N1 C1 C2 . . . 118.5(2) no
    C2 C1 C6 . . . 122.8(2) no
    C1 C2 C3 . . . 118.7(2) no
    C2 C3 C7 . . . 120.8(2) no
    C2 C3 C4 . . . 119.1(2) no
    C4 C3 C7 . . . 120.1(2) no
    C3 C4 C5 . . . 121.0(2) no
    C4 C5 C6 . . . 120.0(2) no
    C1 C6 C5 . . . 118.3(2) no
    N2 C7 C3 . . . 119.3(2) no
    O3 C8 C9 . . . 122.2(2) no
    N3 C8 C9 . . . 115.2(2) no
    O3 C8 N3 . . . 122.6(2) no
    C10 C9 C14 . . . 118.5(2) no
    C8 C9 C10 . . . 118.3(2) no
    C8 C9 C14 . . . 123.2(2) no
    C9 C10 C11 . . . 120.4(2) no
    C10 C11 C12 . . . 120.9(2) no
    O4 C12 C13 . . . 124.9(2) no
    O4 C12 C11 . . . 115.4(2) no
    C11 C12 C13 . . . 119.7(2) no
    C12 C13 C14 . . . 119.4(2) no
    C9 C14 C13 . . . 121.1(2) no
    C1 C2 H2 . . . 121.00 no
    C3 C2 H2 . . . 121.00 no
    C3 C4 H4 . . . 119.00 no
    C5 C4 H4 . . . 119.00 no
    C4 C5 H5 . . . 120.00 no
    C6 C5 H5 . . . 120.00 no
    C1 C6 H6 . . . 121.00 no
    C5 C6 H6 . . . 121.00 no
    N2 C7 H7 . . . 120.00 no
    C3 C7 H7 . . . 120.00 no
    C9 C10 H10 . . . 120.00 no
    C11 C10 H10 . . . 120.00 no
    C10 C11 H11 . . . 120.00 no
    C12 C11 H11 . . . 120.00 no
    C12 C13 H13 . . . 120.00 no
    C14 C13 H13 . . . 120.00 no
    C9 C14 H14 . . . 119.00 no
    C13 C14 H14 . . . 119.00 no
    O4 C15 H15A . . . 109.00 no
    O4 C15 H15B . . . 109.00 no
    O4 C15 H15C . . . 109.00 no
    H15A C15 H15B . . . 109.00 no
    H15A C15 H15C . . . 109.00 no
    H15B C15 H15C . . . 109.00 no
loop_
    _geom_torsion_atom_site_label_1
    _geom_torsion_atom_site_label_2
    _geom_torsion_atom_site_label_3
    _geom_torsion_atom_site_label_4
    _geom_torsion_site_symmetry_1
    _geom_torsion_site_symmetry_2
    _geom_torsion_site_symmetry_3
    _geom_torsion_site_symmetry_4
    _geom_torsion
    _geom_torsion_publ_flag
    C15 O4 C12 C11 . . . . -177.6(2) no
    C15 O4 C12 C13 . . . . 2.4(4) no
    O2 N1 C1 C2 . . . . -4.8(3) no
    O1 N1 C1 C6 . . . . -3.6(3) no
    O2 N1 C1 C6 . . . . 174.9(2) no
    O1 N1 C1 C2 . . . . 176.7(2) no
    N3 N2 C7 C3 . . . . 179.63(19) no
    C7 N2 N3 C8 . . . . -179.7(2) no
    N2 N3 C8 C9 . . . . 176.7(2) no
    N2 N3 C8 O3 . . . . -3.1(4) no
    N1 C1 C6 C5 . . . . 179.4(2) no
    C2 C1 C6 C5 . . . . -0.9(4) no
    C6 C1 C2 C3 . . . . 1.2(4) no
    N1 C1 C2 C3 . . . . -179.2(2) no
    C1 C2 C3 C4 . . . . -0.2(3) no
    C1 C2 C3 C7 . . . . 179.0(2) no
    C2 C3 C7 N2 . . . . 27.7(3) no
    C4 C3 C7 N2 . . . . -153.1(2) no
    C7 C3 C4 C5 . . . . 179.7(2) no
    C2 C3 C4 C5 . . . . -1.0(4) no
    C3 C4 C5 C6 . . . . 1.3(4) no
    C4 C5 C6 C1 . . . . -0.4(4) no
    O3 C8 C9 C10 . . . . -27.8(4) no
    N3 C8 C9 C14 . . . . -29.2(3) no
    O3 C8 C9 C14 . . . . 150.7(3) no
    N3 C8 C9 C10 . . . . 152.3(2) no
    C8 C9 C14 C13 . . . . -177.8(2) no
    C10 C9 C14 C13 . . . . 0.7(4) no
    C8 C9 C10 C11 . . . . 179.5(2) no
    C14 C9 C10 C11 . . . . 0.9(4) no
    C9 C10 C11 C12 . . . . -1.8(4) no
    C10 C11 C12 C13 . . . . 0.9(4) no
    C10 C11 C12 O4 . . . . -179.1(2) no
    O4 C12 C13 C14 . . . . -179.3(3) no
    C11 C12 C13 C14 . . . . 0.7(4) no
    C12 C13 C14 C9 . . . . -1.6(4) no
loop_
    _geom_hbond_atom_site_label_D
    _geom_hbond_atom_site_label_H
    _geom_hbond_atom_site_label_A
    _geom_hbond_site_symmetry_A
    _geom_hbond_distance_DH
    _geom_hbond_distance_HA
    _geom_hbond_distance_DA
    _geom_hbond_angle_DHA
    _geom_hbond_publ_flag
    N3 H3 O3 1_565 0.898(18) 2.026(19) 2.861(3) 154(3) yes
    C6 H6 O1 2_555 0.93 2.60 3.268(3) 129 yes
