# Supplementary material for: 4-Meth­oxy-N′-(3-nitro­benzyl­idene)benzohydrazide
Source: Acta Crystallogr Sect E Struct Rep Online. 2012 May 16;68(Pt 6):o1725. doi: 10.1107/S1600536812020454 (PMC3379315; doi:10.1107/S1600536812020454)
Supplement: Supplementary file 2 [file e-68-o1725-Isup2.hkl]

# 
# h,k,l, Fc-squared, Fo-squared, sigma(Fo-squared) and status flag 
# 
data_I
_shelx_title ' test_0m in P2(1)' 
_shelx_refln_list_code          4 
_shelx_F_calc_maximum       94.85 
_exptl_crystal_F_000       312.00 
_reflns_d_resolution_high  0.8256 
 
loop_ 
 _symmetry_equiv_pos_as_xyz 
 'x, y, z' 
 '-x, y+1/2, -z' 
 
_cell_length_a     6.8472 
_cell_length_b     4.8269 
_cell_length_c    21.4145 
_cell_angle_alpha  90.000 
_cell_angle_beta   96.696 
_cell_angle_gamma  90.000 
 
_shelx_F_squared_multiplier     1.000 
 
loop_ 
 _refln_index_h 
 _refln_index_k 
 _refln_index_l 
 _refln_F_squared_calc 
 _refln_F_squared_meas 
 _refln_F_squared_sigma 
 _refln_observed_status 
   1   0   0       54.64       55.40      2.43 o 
   2   0   0      223.09      207.81      8.65 o 
   3   0   0        0.25        0.09      0.36 o 
   4   0   0      317.47      323.02     13.69 o 
   5   0   0      107.76      116.74      5.76 o 
   6   0   0       37.30       32.61      2.61 o 
   7   0   0        6.43       10.54      2.07 o 
   8   0   0        9.74       11.17      2.43 o 
   1   1   0     2104.02     1926.84     39.52 o 
   2   1   0      284.32      262.19      6.61 o 
   3   1   0       27.87       26.12      0.86 o 
   4   1   0      190.49      176.09      4.28 o 
   5   1   0      286.42      280.52      6.74 o 
   6   1   0      201.20      207.54      6.85 o 
   7   1   0       16.91       17.49      2.39 o 
   8   1   0        7.07        9.21      2.66 o 
   0   2   0      605.56      592.11     17.64 o 
   1   2   0      502.10      502.57     10.67 o 
   2   2   0      281.16      308.30      7.67 o 
   3   2   0      143.61      139.44      2.97 o 
   4   2   0       15.66       14.64      0.81 o 
   5   2   0      488.80      459.11     11.42 o 
   6   2   0        2.65        3.79      0.69 o 
   7   2   0       13.15       13.96      2.34 o 
   1   3   0      157.40      175.00      4.72 o 
   2   3   0       55.21       54.89      1.90 o 
   3   3   0       51.25       50.49      1.80 o 
   4   3   0       29.31       28.01      1.31 o 
   5   3   0       31.73       29.63      1.62 o 
   6   3   0       33.83       32.17      1.84 o 
   7   3   0       29.33       32.63      1.99 o 
   0   4   0       70.36       68.82      3.78 o 
   1   4   0       24.44       23.24      1.89 o 
   2   4   0       56.08       51.20      2.53 o 
   3   4   0       13.43       11.68      1.18 o 
   4   4   0       24.09       20.54      2.70 o 
   5   4   0        0.72       -0.18      0.81 o 
   6   4   0       38.05       36.85      2.08 o 
   1   5   0       21.35       25.58      2.26 o 
   2   5   0        5.42        6.06      1.80 o 
   3   5   0        8.19        7.31      1.18 o 
   4   5   0        9.44        8.81      1.49 o 
  -8   0   1        0.20        0.00      1.53 o 
  -7   0   1       17.30       24.50      2.79 o 
  -6   0   1        0.97        1.53      1.08 o 
  -5   0   1       55.01       52.43      3.24 o 
  -4   0   1       15.46       18.47      1.53 o 
  -3   0   1       26.98       28.19      1.71 o 
  -2   0   1        0.18        0.27      0.27 o 
  -1   0   1      577.49      493.44     19.64 o 
   1   0   1      121.11      114.48      9.77 o 
   2   0   1        1.78        1.62      0.36 o 
   3   0   1       14.97       11.62      1.08 o 
   4   0   1       94.64      101.88      4.95 o 
   5   0   1      104.11       99.63      5.13 o 
   6   0   1       29.56       25.76      2.34 o 
   7   0   1       48.16       50.71      3.69 o 
   8   0   1        0.08       -0.09      1.35 o 
  -8   1   1        4.17        4.79      1.33 o 
  -7   1   1        8.06        6.67      1.21 o 
  -6   1   1      240.29      243.51      7.90 o 
  -5   1   1        3.71        4.87      1.85 o 
  -4   1   1      223.47      223.48      4.82 o 
  -3   1   1       87.82       81.06      3.24 o 
  -2   1   1        3.58        4.16      0.27 o 
  -1   1   1     3988.39     3726.51     87.12 o 
   0   1   1     2267.68     2100.85     49.19 o 
   1   1   1      467.81      458.38     14.75 o 
   2   1   1      358.84      335.68      6.11 o 
   3   1   1       31.64       33.45      0.84 o 
   4   1   1       56.70       56.79      1.72 o 
   5   1   1      231.19      228.78      5.61 o 
   6   1   1       16.04       18.05      1.51 o 
   7   1   1        8.53       10.93      1.43 o 
   8   1   1        0.79       -1.17      0.89 o 
  -7   2   1        0.16       -0.55      0.86 o 
  -6   2   1       24.61       23.28      1.37 o 
  -5   2   1      544.90      518.44     11.93 o 
  -4   2   1       21.73       19.50      0.81 o 
  -3   2   1       55.23       55.98      1.67 o 
  -2   2   1      312.80      309.23      7.67 o 
  -1   2   1       39.94       38.85      1.56 o 
   0   2   1       27.63       26.48      0.99 o 
   1   2   1      614.29      606.13     18.18 o 
   2   2   1       12.56       13.07      0.63 o 
   3   2   1       26.74       22.60      0.75 o 
   4   2   1       27.39       28.15      1.13 o 
   5   2   1      146.56      140.28      3.74 o 
   6   2   1       20.53       22.73      1.23 o 
   7   2   1        9.16        9.82      2.07 o 
  -7   3   1        7.89        9.87      1.30 o 
  -6   3   1       40.22       37.10      1.90 o 
  -5   3   1       35.79       30.57      1.67 o 
  -4   3   1        2.15        1.10      0.51 o 
  -3   3   1       83.58       81.15      3.10 o 
  -2   3   1       66.84       66.97      2.75 o 
  -1   3   1       86.63       92.09      2.73 o 
   0   3   1      112.79      110.83      3.18 o 
   1   3   1      320.06      328.31      7.29 o 
   2   3   1       28.15       31.85      1.46 o 
   3   3   1       45.71       44.09      1.78 o 
   4   3   1       86.13       80.23      2.96 o 
   5   3   1       23.95       23.66      1.53 o 
   6   3   1        8.48        9.47      1.23 o 
   7   3   1       20.31       20.01      2.07 o 
  -6   4   1        2.53        3.34      1.04 o 
  -5   4   1        0.11       -0.44      0.67 o 
  -4   4   1        9.21        6.79      1.17 o 
  -3   4   1       27.73       29.91      1.60 o 
  -2   4   1        2.83        1.86      1.49 o 
  -1   4   1       10.51       12.03      0.99 o 
   0   4   1       80.27       75.43      3.92 o 
   1   4   1       21.23       21.51      1.58 o 
   2   4   1       11.73       11.15      1.23 o 
   3   4   1        4.64        2.64      1.58 o 
   4   4   1        4.31        2.11      0.99 o 
   5   4   1        3.55        3.17      1.26 o 
  -4   5   1       22.75       21.03      2.03 o 
  -3   5   1       23.68       23.96      2.26 o 
  -2   5   1       67.81       60.97      3.51 o 
  -1   5   1       66.13       60.03      4.55 o 
   0   5   1        0.37        1.89      1.02 o 
   1   5   1       76.12       69.93      4.10 o 
   2   5   1        9.25        8.85      1.55 o 
   3   5   1       31.07       32.41      2.83 o 
   4   5   1        2.23        2.41      1.22 o 
  -8   0   2        2.10        1.98      1.71 o 
  -7   0   2      166.62      190.60      9.46 o 
  -6   0   2       25.85       27.47      2.43 o 
  -5   0   2      267.13      266.54     11.71 o 
  -4   0   2      191.76      192.77      8.56 o 
  -3   0   2        0.07        0.36      0.45 o 
  -2   0   2       20.38       19.01      1.17 o 
  -1   0   2      176.13      173.58      7.12 o 
   1   0   2     2532.18     2362.38     77.69 o 
   2   0   2      844.17      798.36     59.86 o 
   3   0   2      278.00      285.82     11.98 o 
   4   0   2       87.51       91.79      4.50 o 
   5   0   2        1.22        1.26      0.90 o 
   6   0   2        2.08        2.25      1.26 o 
   7   0   2        4.86        4.95      1.53 o 
   8   0   2        4.74        2.43      1.53 o 
  -8   1   2       14.73       18.79      3.29 o 
  -7   1   2       20.43       22.17      1.88 o 
  -6   1   2       13.06       18.08      2.66 o 
  -5   1   2       38.19       39.77      1.94 o 
  -4   1   2      157.36      154.58      3.37 o 
  -3   1   2        7.36        6.03      0.34 o 
  -2   1   2      523.76      476.83      8.56 o 
  -1   1   2      960.48      873.84     18.03 o 
   0   1   2      412.29      372.92     11.27 o 
   1   1   2      429.07      406.76      9.09 o 
   2   1   2      301.72      303.97      5.57 o 
   3   1   2       30.02       28.53      0.76 o 
   4   1   2      276.94      273.46      5.69 o 
   5   1   2        0.49        0.21      0.42 o 
   6   1   2       53.10       50.08      3.51 o 
   7   1   2       39.74       45.33      5.72 o 
   8   1   2        2.87        1.82      1.26 o 
  -7   2   2        6.48        6.89      1.62 o 
  -6   2   2       58.67       60.03      3.11 o 
  -5   2   2        1.84        7.03      1.53 o 
  -4   2   2       10.49        9.60      0.61 o 
  -3   2   2       76.01       79.86      1.78 o 
  -2   2   2      148.64      152.41      3.55 o 
  -1   2   2       71.41       71.46      1.86 o 
   0   2   2      488.48      485.83     10.29 o 
   1   2   2      401.94      396.22     13.85 o 
   2   2   2      622.97      635.61     13.37 o 
   3   2   2       10.14       10.19      0.70 o 
   4   2   2       10.09       11.03      0.75 o 
   5   2   2       41.89       39.43      1.63 o 
   6   2   2       53.98       48.96      2.21 o 
   7   2   2       17.23       12.88      2.34 o 
  -7   3   2       21.54       24.17      1.75 o 
  -6   3   2       13.19       16.59      3.20 o 
  -5   3   2       22.51       21.05      1.16 o 
  -4   3   2        6.82        6.15      0.63 o 
  -3   3   2        9.41       10.55      0.89 o 
  -2   3   2        0.11       -0.33      0.49 o 
  -1   3   2      194.99      186.54      4.41 o 
   0   3   2      155.15      149.02      3.60 o 
   1   3   2       64.24       69.46      1.95 o 
   2   3   2      293.53      290.09      7.79 o 
   3   3   2        5.42        5.34      0.76 o 
   4   3   2       28.58       29.63      1.45 o 
   5   3   2       20.68       20.54      1.45 o 
   6   3   2       50.49       48.41      2.32 o 
  -6   4   2        3.21        4.36      1.10 o 
  -5   4   2        1.47        2.58      0.88 o 
  -4   4   2       18.89       19.63      2.88 o 
  -3   4   2      223.90      192.81      6.80 o 
  -2   4   2       21.97       21.64      1.24 o 
  -1   4   2       22.20       20.72      1.12 o 
   0   4   2       23.26       26.38      1.50 o 
   1   4   2      132.57      133.95      4.26 o 
   2   4   2      132.99      120.17      3.93 o 
   3   4   2        0.55        0.14      1.14 o 
   4   4   2        1.16        1.44      1.26 o 
   5   4   2        0.82        0.04      0.82 o 
  -4   5   2        0.13        0.45      1.44 o 
  -3   5   2        9.00        9.61      1.59 o 
  -2   5   2       28.52       27.83      2.36 o 
  -1   5   2       10.62       10.99      2.34 o 
   0   5   2       36.87       31.71      3.42 o 
   1   5   2       43.63       47.74      4.14 o 
   2   5   2       48.00       44.44      2.63 o 
   3   5   2        5.03        5.35      1.27 o 
   4   5   2        7.65       10.22      1.62 o 
  -8   0   3        1.53        1.71      1.71 o 
  -7   0   3       15.31       21.44      2.70 o 
  -6   0   3        0.03        1.26      1.17 o 
  -5   0   3       13.59       16.66      1.71 o 
  -4   0   3        8.29        8.47      1.17 o 
  -3   0   3      108.69       92.87      4.32 o 
  -2   0   3      333.85      330.59     22.11 o 
  -1   0   3      216.66      223.07      9.64 o 
   0   0   3       84.19       85.93      3.87 o 
   1   0   3      310.82      303.94     11.94 o 
   2   0   3      160.78      164.17      5.51 o 
   3   0   3     3321.04     3428.09     99.70 o 
   4   0   3        4.84        3.15      0.81 o 
   5   0   3       63.05       67.47      3.78 o 
   6   0   3       25.73       26.21      2.34 o 
   7   0   3       31.70       34.59      2.88 o 
   8   0   3        0.70        1.17      1.44 o 
  -8   1   3        2.50        2.46      1.21 o 
  -7   1   3        3.55        3.51      1.08 o 
  -6   1   3       80.16       79.87      3.92 o 
  -5   1   3       38.72       39.75      2.39 o 
  -4   1   3       82.49       91.25      2.16 o 
  -3   1   3      105.51      113.36      2.25 o 
  -2   1   3     1161.26     1130.00     20.02 o 
  -1   1   3     5358.70     4737.01     97.16 o 
   0   1   3       58.10       67.44      2.43 o 
   1   1   3      231.12      215.02      5.47 o 
   2   1   3        9.78        8.87      0.36 o 
   3   1   3      189.57      193.64      3.71 o 
   4   1   3       49.75       54.93      1.50 o 
   5   1   3        3.06        3.92      0.58 o 
   6   1   3       23.41       24.44      2.25 o 
   7   1   3       50.62       57.99      3.47 o 
  -7   2   3       11.47       12.07      1.52 o 
  -6   2   3        9.29       12.19      1.10 o 
  -5   2   3       21.36       22.84      1.15 o 
  -4   2   3       39.71       43.10      1.28 o 
  -3   2   3      155.39      143.27      2.91 o 
  -2   2   3     1108.34     1115.74     23.22 o 
  -1   2   3      357.69      347.62      7.51 o 
   0   2   3      113.82      107.24      2.56 o 
   1   2   3       41.08       44.79      1.58 o 
   2   2   3      153.52      154.11      3.55 o 
   3   2   3        9.00        8.80      0.67 o 
   4   2   3      110.04      105.24      2.57 o 
   5   2   3      230.10      216.60      6.55 o 
   6   2   3       47.69       47.37      2.25 o 
   7   2   3       13.70       14.43      1.58 o 
  -7   3   3       28.07       29.18      1.81 o 
  -6   3   3       12.60       12.51      2.21 o 
  -5   3   3        2.44        1.76      0.62 o 
  -4   3   3       23.31       20.55      0.96 o 
  -3   3   3       33.00       32.63      1.60 o 
  -2   3   3       17.13       16.68      0.86 o 
  -1   3   3       45.00       47.06      1.51 o 
   0   3   3       16.02       14.77      0.79 o 
   1   3   3       90.63       88.40      2.34 o 
   2   3   3      152.06      157.47      4.58 o 
   3   3   3       21.09       22.38      1.25 o 
   4   3   3      207.12      196.61      5.23 o 
   5   3   3       46.94       44.69      2.10 o 
   6   3   3       21.31       23.80      1.62 o 
  -6   4   3        1.68        1.62      1.53 o 
  -5   4   3       15.78       15.24      1.41 o 
  -4   4   3       12.37        8.93      1.27 o 
  -3   4   3        0.86        2.53      0.82 o 
  -2   4   3        2.25        1.11      0.59 o 
  -1   4   3        7.37        9.66      1.92 o 
   0   4   3       26.67       25.03      1.49 o 
   1   4   3      154.69      150.64      4.67 o 
   2   4   3       13.56       12.72      1.19 o 
   3   4   3       38.97       34.45      1.80 o 
   4   4   3        5.34        3.51      1.44 o 
   5   4   3        0.99        1.27      1.17 o 
  -4   5   3       17.09       11.17      2.52 o 
  -3   5   3       39.05       36.03      3.78 o 
  -2   5   3       34.34       40.90      3.96 o 
  -1   5   3       25.52       24.59      3.24 o 
   0   5   3       81.85       80.17      5.76 o 
   1   5   3       32.94       35.89      2.36 o 
   2   5   3        4.43        2.28      1.53 o 
   3   5   3        0.31       -0.04      0.95 o 
   4   5   3        3.04        0.09      1.35 o 
  -8   0   4        5.52       11.17      2.43 o 
  -6   0   4      313.73      332.12     14.68 o 
  -5   0   4      127.11      129.53      6.40 o 
  -4   0   4       65.97       69.27      3.69 o 
  -3   0   4       48.71       52.34      4.50 o 
  -1   0   4     8996.72     8245.90    770.66 o 
   0   0   4     2661.76     2412.54    110.39 o 
   1   0   4      283.63      283.40      6.46 o 
   2   0   4       13.15       13.59      0.55 o 
   3   0   4      972.38     1033.48     39.14 o 
   4   0   4        5.11        6.67      1.08 o 
   5   0   4       26.76       27.02      2.16 o 
   6   0   4        0.37        0.27      0.90 o 
   7   0   4       31.61       34.77      2.97 o 
  -8   1   4        5.90        5.39      1.40 o 
  -7   1   4        0.28       -0.13      0.88 o 
  -6   1   4      280.63      276.42     10.18 o 
  -5   1   4        4.74        4.48      0.82 o 
  -4   1   4       45.40       44.55      1.24 o 
  -3   1   4      610.76      655.46     11.76 o 
  -2   1   4      663.61      669.05     11.98 o 
  -1   1   4     7255.27     6600.36    144.07 o 
   0   1   4      138.41      137.47      3.61 o 
   1   1   4      427.82      416.64     10.31 o 
   2   1   4      325.13      349.02      6.39 o 
   3   1   4       44.01       54.96      1.26 o 
   4   1   4      389.66      383.79      7.88 o 
   5   1   4      130.57      127.03      3.42 o 
   6   1   4       24.42       24.23      1.62 o 
   7   1   4       15.85       12.73      1.62 o 
  -7   2   4        9.60       10.08      1.45 o 
  -6   2   4       27.84       29.47      1.55 o 
  -5   2   4       15.64       14.22      1.16 o 
  -4   2   4        1.97        2.54      0.40 o 
  -3   2   4       62.34       67.65      1.58 o 
  -2   2   4      926.49      933.59     19.48 o 
  -1   2   4      240.78      240.49      5.32 o 
   0   2   4      248.14      238.90      5.27 o 
   1   2   4      120.15      104.68      2.49 o 
   2   2   4      203.93      205.17      4.60 o 
   3   2   4      126.90      127.56      2.64 o 
   4   2   4      521.36      491.45     11.60 o 
   5   2   4       63.60       59.13      5.54 o 
   6   2   4        1.63        1.62      2.30 o 
   7   2   4        5.39        5.16      1.04 o 
  -7   3   4       14.58       12.52      2.34 o 
  -6   3   4        4.06        4.58      0.80 o 
  -5   3   4       12.40       11.48      1.64 o 
  -4   3   4       52.67       51.63      1.58 o 
  -3   3   4       52.67       52.89      1.72 o 
  -2   3   4       12.30       13.02      0.81 o 
  -1   3   4       11.72       13.12      0.75 o 
   0   3   4      145.09      153.59      3.71 o 
   1   3   4       23.90       23.98      1.26 o 
   2   3   4       19.50       19.25      1.15 o 
   3   3   4       97.48       96.83      3.14 o 
   4   3   4      391.30      378.52      9.31 o 
   5   3   4        3.99        6.47      1.06 o 
   6   3   4        9.55       10.90      1.32 o 
  -6   4   4        0.43       -0.36      1.26 o 
  -5   4   4        6.43        6.74      1.06 o 
  -4   4   4        5.66        3.84      1.04 o 
  -3   4   4       71.81       68.33      2.65 o 
  -2   4   4       19.28       21.70      1.49 o 
  -1   4   4       33.90       32.09      1.71 o 
   0   4   4       76.41       75.66      2.83 o 
   1   4   4       31.12       32.95      1.71 o 
   2   4   4       11.15        8.10      1.05 o 
   3   4   4       37.17       37.79      1.90 o 
   4   4   4       12.53       12.42      1.60 o 
   5   4   4       17.77       16.39      1.60 o 
  -4   5   4        0.83       -0.81      1.44 o 
  -3   5   4        0.40       -0.72      1.08 o 
  -2   5   4       19.47       18.65      2.97 o 
  -1   5   4        8.36       10.58      1.72 o 
   0   5   4       30.88       33.27      2.43 o 
   1   5   4       69.63       67.46      3.37 o 
   2   5   4       35.81       33.95      2.01 o 
   3   5   4        0.27        0.47      0.99 o 
  -8   0   5       47.38       51.43      4.14 o 
  -7   0   5       21.95       37.74      3.33 o 
  -6   0   5        0.18        1.89      1.26 o 
  -5   0   5        0.01       -1.08      0.72 o 
  -4   0   5      182.39      190.60      8.56 o 
  -3   0   5      369.39      354.03     25.09 o 
  -2   0   5     4477.47     4317.70    136.24 o 
  -1   0   5     3520.22     3412.63     99.11 o 
   0   0   5      344.64      346.73     10.49 o 
   1   0   5        5.89        6.37      0.34 o 
   2   0   5       37.31       38.02      1.12 o 
   3   0   5      416.21      453.80     15.40 o 
   4   0   5       86.02       97.64      4.86 o 
   5   0   5        2.19        3.33      1.08 o 
   6   0   5       13.29       10.45      1.71 o 
   7   0   5        6.33        7.48      1.80 o 
  -8   1   5       40.88       41.26      3.60 o 
  -7   1   5       30.63       29.77      2.07 o 
  -6   1   5      155.14      157.55      7.75 o 
  -5   1   5       49.19       48.10      2.20 o 
  -4   1   5        3.01        3.25      0.45 o 
  -3   1   5      163.44      174.09      4.28 o 
  -2   1   5      733.44      748.22     13.35 o 
  -1   1   5     3996.20     3955.21     81.16 o 
   0   1   5      621.50      594.51     14.71 o 
   1   1   5       51.93       53.19      1.62 o 
   2   1   5      167.39      161.92      3.12 o 
   3   1   5       42.92       42.85      1.05 o 
   4   1   5      107.47      105.00      2.49 o 
   5   1   5        9.67       11.60      0.87 o 
   6   1   5       14.56       13.59      1.36 o 
   7   1   5        9.01        6.76      1.71 o 
  -7   2   5       20.10       19.53      2.03 o 
  -6   2   5      122.29      114.48      4.33 o 
  -5   2   5       10.18        9.62      1.78 o 
  -4   2   5       21.34       19.67      0.82 o 
  -3   2   5      223.89      209.49      4.09 o 
  -2   2   5      884.66      849.82     17.81 o 
  -1   2   5      179.16      171.96      3.93 o 
   0   2   5      195.83      185.93      4.18 o 
   1   2   5      410.62      422.80     10.70 o 
   2   2   5       63.48       59.91      1.60 o 
   3   2   5      141.08      136.52      3.20 o 
   4   2   5      207.49      205.12      5.25 o 
   5   2   5       95.39       96.80      4.14 o 
   6   2   5       12.27       11.07      2.43 o 
   7   2   5        0.66        0.37      0.80 o 
  -7   3   5        4.63        4.77      1.27 o 
  -6   3   5       14.04       12.22      2.66 o 
  -5   3   5        2.76        2.83      0.65 o 
  -4   3   5       28.56       27.44      1.09 o 
  -3   3   5       27.10       23.04      1.08 o 
  -2   3   5      100.78      106.54      2.80 o 
  -1   3   5       21.53       20.15      0.92 o 
   0   3   5      346.66      333.54      8.82 o 
   1   3   5       53.98       53.05      4.27 o 
   2   3   5       13.16       14.00      1.06 o 
   3   3   5       95.29       92.61      3.06 o 
   4   3   5      224.55      216.68      5.70 o 
   5   3   5      145.97      138.42      4.69 o 
   6   3   5       35.02       37.61      2.08 o 
  -5   4   5        6.02        4.41      1.53 o 
  -4   4   5       33.39       30.81      1.61 o 
  -3   4   5        7.72        4.64      1.27 o 
  -2   4   5       19.25       18.76      1.46 o 
  -1   4   5       50.80       51.70      2.25 o 
   0   4   5      141.30      134.85      4.30 o 
   1   4   5       18.87       16.15      2.57 o 
   2   4   5        9.70       10.36      1.15 o 
   3   4   5       66.98       66.33      2.65 o 
   4   4   5       14.39       13.24      1.68 o 
   5   4   5       19.53       17.76      1.64 o 
  -4   5   5       15.57       14.59      2.61 o 
  -3   5   5       15.27       13.87      2.70 o 
  -2   5   5        8.02       10.54      1.74 o 
  -1   5   5        9.74        9.67      1.31 o 
   0   5   5      109.94      118.24      4.16 o 
   1   5   5       12.17       16.39      1.59 o 
   2   5   5        9.36        8.43      1.28 o 
   3   5   5        0.57       -0.13      0.86 o 
  -8   0   6       13.37       14.59      2.70 o 
  -7   0   6       54.52       65.67      4.41 o 
  -6   0   6        4.14        4.05      1.44 o 
  -5   0   6        1.25        1.53      0.99 o 
  -4   0   6       92.63       86.38      4.41 o 
  -3   0   6      370.70      377.38     23.92 o 
  -2   0   6      676.99      664.23     20.99 o 
  -1   0   6      415.04      401.32     11.91 o 
   0   0   6      388.09      370.09      8.40 o 
   1   0   6      271.65      283.23      6.50 o 
   2   0   6       86.78       92.50      2.37 o 
   3   0   6        8.87        9.93      0.76 o 
   4   0   6      157.48      173.58      7.84 o 
   5   0   6        0.31       -0.95      0.63 o 
   6   0   6       44.87       43.33      3.06 o 
   7   0   6        7.78        8.65      1.80 o 
  -8   1   6       17.59       18.26      3.83 o 
  -7   1   6       11.26       13.43      1.66 o 
  -6   1   6        1.73        3.87      1.05 o 
  -5   1   6       12.14       10.45      1.49 o 
  -4   1   6        4.68        5.14      0.54 o 
  -3   1   6       18.23       18.79      0.64 o 
  -2   1   6      350.56      369.15      7.56 o 
  -1   1   6      428.27      446.95      9.45 o 
   0   1   6      474.53      457.59     11.48 o 
   1   1   6      327.94      336.45      8.48 o 
   2   1   6      198.31      196.81      3.83 o 
   3   1   6       12.57       11.29      0.49 o 
   4   1   6        4.27        4.40      0.47 o 
   5   1   6       37.41       36.94      1.44 o 
   6   1   6      101.59      102.60      5.67 o 
   7   1   6        7.47        5.22      1.71 o 
  -7   2   6       10.40       11.60      1.76 o 
  -6   2   6       22.64       21.99      3.29 o 
  -5   2   6       11.59       10.23      0.86 o 
  -4   2   6       46.43       43.84      1.31 o 
  -3   2   6      230.15      224.37      4.37 o 
  -2   2   6      151.39      155.64      3.67 o 
  -1   2   6       25.39       29.54      1.00 o 
   0   2   6       53.75       51.63      1.79 o 
   1   2   6      404.33      442.20     11.20 o 
   2   2   6       50.39       56.46      1.93 o 
   3   2   6       34.65       35.57      1.19 o 
   4   2   6       10.95       10.09      0.85 o 
   5   2   6      334.31      323.76      9.37 o 
   6   2   6        5.75        6.25      1.03 o 
   7   2   6        3.29        5.68      1.05 o 
  -7   3   6       29.50       31.02      2.16 o 
  -6   3   6       17.90       16.60      1.65 o 
  -5   3   6       20.03       20.30      1.65 o 
  -4   3   6        3.89        3.71      0.56 o 
  -3   3   6       65.66       66.84      2.05 o 
  -2   3   6       44.91       50.73      2.23 o 
  -1   3   6      122.73      119.83      3.07 o 
   0   3   6        3.54        4.55      0.90 o 
   1   3   6        3.18        5.13      0.81 o 
   2   3   6       50.94       51.15      2.02 o 
   3   3   6       30.11       34.86      1.62 o 
   4   3   6       62.10       63.89      2.31 o 
   5   3   6      111.79      117.27      4.15 o 
   6   3   6       23.85       26.58      1.75 o 
  -5   4   6        8.92        5.40      1.71 o 
  -4   4   6       78.32       70.51      2.63 o 
  -3   4   6        8.77        8.91      1.52 o 
  -2   4   6       22.93       23.13      1.60 o 
  -1   4   6      262.58      252.82      7.22 o 
   0   4   6      177.09      177.98      5.40 o 
   1   4   6        1.99        1.85      0.99 o 
   2   4   6        8.47        7.21      1.04 o 
   3   4   6       22.45       23.81      1.57 o 
   4   4   6       15.15       14.81      2.03 o 
   5   4   6        3.85        2.56      1.58 o 
  -4   5   6        9.04       13.42      2.61 o 
  -3   5   6        7.79        6.38      1.53 o 
  -2   5   6       35.87       37.78      2.80 o 
  -1   5   6       12.59       10.84      1.38 o 
   0   5   6       48.67       48.56      2.43 o 
   1   5   6      110.27      113.45      4.10 o 
   2   5   6       11.97       14.53      1.57 o 
   3   5   6       18.83       20.54      1.74 o 
  -8   0   7        7.00       12.43      2.52 o 
  -7   0   7       56.10       66.48      4.50 o 
  -6   0   7       21.95       24.23      2.43 o 
  -5   0   7       23.65       25.04      2.16 o 
  -4   0   7      209.77      224.47     13.92 o 
  -3   0   7      840.58      872.23     30.04 o 
  -2   0   7      293.32      311.99      9.47 o 
  -1   0   7      223.11      219.45      6.71 o 
   0   0   7      923.43      848.28     19.05 o 
   1   0   7       36.23       36.35      1.06 o 
   2   0   7      562.47      611.83     13.90 o 
   3   0   7      422.23      459.66     13.86 o 
   4   0   7        6.48        8.29      1.26 o 
   5   0   7        0.31       -0.95      0.63 o 
   6   0   7      180.05      166.28      8.11 o 
   7   0   7        0.27        0.63      1.17 o 
  -8   1   7        3.97        3.87      1.40 o 
  -7   1   7       39.63       41.95      2.48 o 
  -6   1   7       19.16       21.50      1.89 o 
  -5   1   7        0.10        0.32      0.67 o 
  -4   1   7       15.98       15.34      0.86 o 
  -3   1   7      455.26      502.39     13.18 o 
  -2   1   7      131.02      137.51      2.68 o 
  -1   1   7      189.41      188.40      4.16 o 
   0   1   7      647.24      675.76     16.62 o 
   1   1   7      518.02      552.17     13.66 o 
   2   1   7     1147.44     1184.51     21.18 o 
   3   1   7       13.93       13.69      0.54 o 
   4   1   7       21.80       20.94      0.85 o 
   5   1   7       39.14       39.65      1.50 o 
   6   1   7       70.33       72.96      4.50 o 
   7   1   7        3.02        0.90      1.35 o 
  -7   2   7       10.54       13.33      1.94 o 
  -6   2   7       24.14       25.08      1.75 o 
  -5   2   7        6.21        6.48      0.81 o 
  -4   2   7        6.87        7.64      0.73 o 
  -3   2   7       51.78       56.44      1.40 o 
  -2   2   7      366.82      364.58      7.97 o 
  -1   2   7       21.08       22.21      0.84 o 
   0   2   7       40.99       47.11      1.93 o 
   1   2   7      616.56      667.04     16.60 o 
   2   2   7       34.47       38.64      1.53 o 
   3   2   7       54.98       51.93      2.03 o 
   4   2   7       15.53       16.56      1.12 o 
   5   2   7       60.88       65.09      2.66 o 
   6   2   7        7.62        6.18      1.76 o 
   7   2   7       13.38       19.46      2.79 o 
  -6   3   7        5.03        4.90      1.15 o 
  -5   3   7       25.13       23.15      1.73 o 
  -4   3   7       33.74       29.73      1.97 o 
  -3   3   7       26.40       30.03      1.27 o 
  -2   3   7       84.24       78.04      2.22 o 
  -1   3   7       21.36       22.76      1.29 o 
   0   3   7      270.23      262.62      7.17 o 
   1   3   7      110.90      112.90      3.56 o 
   2   3   7       15.38       16.79      1.43 o 
   3   3   7       75.25       76.15      2.71 o 
   4   3   7      118.91      117.06      3.55 o 
   5   3   7       33.31       36.29      2.43 o 
   6   3   7        0.39        0.96      0.76 o 
  -5   4   7        2.47        2.13      1.31 o 
  -4   4   7       18.90       16.14      2.30 o 
  -3   4   7       24.62       23.87      2.09 o 
  -2   4   7       19.05       19.46      1.83 o 
  -1   4   7       92.79       96.07      3.43 o 
   0   4   7      192.86      185.48      7.13 o 
   1   4   7        6.73        5.79      1.01 o 
   2   4   7       25.34       24.53      1.69 o 
   3   4   7       30.37       33.85      1.84 o 
   4   4   7        2.42        2.00      0.80 o 
   5   4   7        4.38        3.80      1.13 o 
  -3   5   7        1.43        4.47      1.85 o 
  -2   5   7        5.29        5.86      1.19 o 
  -1   5   7        2.32        2.14      1.00 o 
   0   5   7       24.75       25.48      1.81 o 
   1   5   7       15.38       19.73      1.69 o 
   2   5   7        8.42        9.20      1.32 o 
   3   5   7        2.50        1.13      0.97 o 
  -8   0   8       26.92       23.33      3.24 o 
  -7   0   8      241.23      250.33     11.98 o 
  -6   0   8        2.68        1.98      1.26 o 
  -5   0   8       23.90       21.80      2.16 o 
  -4   0   8      122.91      130.09      5.04 o 
  -3   0   8      193.29      203.19      7.30 o 
  -2   0   8      279.63      267.71      8.20 o 
  -1   0   8      476.26      450.64     13.44 o 
   0   0   8     1552.76     1543.82     34.46 o 
   1   0   8      608.92      618.56     14.02 o 
   2   0   8        2.12        4.34      0.41 o 
   3   0   8       16.12       18.29      1.02 o 
   4   0   8        0.30        0.18      0.63 o 
   5   0   8       26.32       24.23      2.07 o 
   6   0   8        0.28        0.18      1.08 o 
   7   0   8        1.82        1.98      1.35 o 
  -8   1   8       14.25       18.05      2.30 o 
  -7   1   8        4.06        3.66      1.21 o 
  -6   1   8        3.72        3.17      2.39 o 
  -5   1   8        6.62        7.43      1.02 o 
  -4   1   8       13.61       17.92      0.93 o 
  -3   1   8      769.59      797.63     16.78 o 
  -2   1   8      786.13      799.58     16.76 o 
  -1   1   8      301.54      322.99      6.97 o 
   0   1   8       30.90       28.44      0.86 o 
   1   1   8      255.10      280.08      6.06 o 
   2   1   8      574.00      630.22     11.42 o 
   3   1   8        6.94        6.98      0.44 o 
   4   1   8       39.94       38.29      1.23 o 
   5   1   8       53.19       47.13      2.88 o 
   6   1   8       20.39       20.72      2.52 o 
   7   1   8        2.81        3.78      1.53 o 
  -7   2   8        3.67        3.57      2.30 o 
  -6   2   8        1.93        0.02      0.90 o 
  -5   2   8       63.63       61.50      5.58 o 
  -4   2   8       35.65       38.47      1.56 o 
  -3   2   8      432.88      436.50      8.11 o 
  -2   2   8     1148.48     1143.69     23.89 o 
  -1   2   8        3.53        3.34      0.55 o 
   0   2   8       34.46       36.79      1.50 o 
   1   2   8       34.04       30.75      1.34 o 
   2   2   8       64.37       66.65      2.24 o 
   3   2   8      131.99      137.03      4.86 o 
   4   2   8      146.33      143.91      3.98 o 
   5   2   8       72.56       68.86      3.47 o 
   6   2   8        0.55        0.33      0.71 o 
   7   2   8        4.40        6.34      1.12 o 
  -6   3   8        1.63       -0.18      0.82 o 
  -5   3   8       21.13       13.13      1.43 o 
  -4   3   8       20.14       22.72      1.43 o 
  -3   3   8       98.34       99.34      2.77 o 
  -2   3   8       37.15       36.98      1.71 o 
  -1   3   8       67.81       67.32      3.05 o 
   0   3   8       73.56       76.02      2.69 o 
   1   3   8        9.45       10.25      0.95 o 
   2   3   8       17.95       18.11      1.18 o 
   3   3   8      325.58      335.42     10.76 o 
   4   3   8       29.09       30.50      1.56 o 
   5   3   8        8.64       11.05      1.34 o 
   6   3   8       20.75       26.54      1.87 o 
  -5   4   8        1.09        0.45      1.17 o 
  -4   4   8       42.40       40.20      2.38 o 
  -3   4   8        4.43        6.19      1.40 o 
  -2   4   8        5.59        5.83      1.06 o 
  -1   4   8       71.96       73.55      2.92 o 
   0   4   8       60.52       63.06      3.99 o 
   1   4   8       15.84       13.29      1.29 o 
   2   4   8       53.27       60.95      3.30 o 
   3   4   8      169.41      180.17      5.56 o 
   4   4   8       25.89       27.23      1.63 o 
   5   4   8        5.42        3.53      1.13 o 
  -3   5   8       21.46       23.17      6.44 o 
  -2   5   8        5.35        5.69      1.23 o 
  -1   5   8        7.33        7.78      1.31 o 
   0   5   8       21.61       18.89      1.71 o 
   1   5   8        5.75        5.72      2.07 o 
   2   5   8       18.14       17.00      1.65 o 
   3   5   8        8.99        7.03      1.25 o 
  -8   0   9       17.42       14.41      2.70 o 
  -7   0   9       38.43       42.88      3.60 o 
  -6   0   9       23.85       24.41      2.52 o 
  -5   0   9       53.46       48.64      3.24 o 
  -4   0   9      107.78      123.05      5.76 o 
  -3   0   9      161.06      178.14      5.73 o 
  -2   0   9        8.78       10.52      0.82 o 
  -1   0   9       48.66       44.85      1.72 o 
   0   0   9       19.46       19.86      0.78 o 
   1   0   9       88.08       86.51      2.21 o 
   2   0   9      199.49      209.99      5.04 o 
   3   0   9      168.86      171.43      5.53 o 
   4   0   9        2.52        2.25      0.90 o 
   5   0   9        1.12        0.45      0.90 o 
   6   0   9       17.99       17.29      2.16 o 
  -7   1   9       41.50       42.16      2.52 o 
  -6   1   9       26.78       23.69      1.75 o 
  -5   1   9       65.48       61.43      4.46 o 
  -4   1   9       29.11       31.15      1.13 o 
  -3   1   9       42.99       40.96      1.32 o 
  -2   1   9      591.66      621.94     13.15 o 
  -1   1   9      430.17      425.92      9.09 o 
   0   1   9      293.32      305.78      6.59 o 
   1   1   9      115.44      119.46      2.78 o 
   2   1   9      250.23      265.00      5.01 o 
   3   1   9      161.22      174.02      3.46 o 
   4   1   9      274.47      265.71      6.54 o 
   5   1   9       15.21       16.93      2.43 o 
   6   1   9       14.77       13.42      2.07 o 
   7   1   9       15.41       13.78      2.25 o 
  -7   2   9        7.90        7.99      1.42 o 
  -6   2   9        1.71        0.76      0.86 o 
  -5   2   9        0.94        1.26      0.76 o 
  -4   2   9        9.16        9.62      0.85 o 
  -3   2   9       62.59       63.58      1.88 o 
  -2   2   9      514.28      528.78     11.37 o 
  -1   2   9       67.20       67.89      1.84 o 
   0   2   9       48.08       52.43      1.91 o 
   1   2   9        3.48        5.81      0.67 o 
   2   2   9       55.14       57.07      2.26 o 
   3   2   9       30.74       31.83      1.44 o 
   4   2   9      229.47      235.43      6.02 o 
   5   2   9        0.18        1.94      0.78 o 
   6   2   9        6.20        5.31      1.00 o 
  -6   3   9        7.10        5.72      1.35 o 
  -5   3   9       17.64       15.93      1.98 o 
  -4   3   9      107.46      108.88      7.53 o 
  -3   3   9      228.37      211.92      5.10 o 
  -2   3   9       79.48       77.69      2.78 o 
  -1   3   9      201.74      201.19      5.93 o 
   0   3   9       23.29       22.77      1.30 o 
   1   3   9       31.51       34.50      1.65 o 
   2   3   9       30.79       30.03      1.52 o 
   3   3   9      215.35      228.72      9.22 o 
   4   3   9       39.65       40.93      1.80 o 
   5   3   9       47.33       46.29      2.33 o 
   6   3   9       13.71       16.20      1.62 o 
  -5   4   9        4.95        3.69      1.62 o 
  -4   4   9       28.88       26.50      1.94 o 
  -3   4   9        5.39        5.12      1.35 o 
  -2   4   9        1.44        1.05      0.85 o 
  -1   4   9       87.21       91.05      3.46 o 
   0   4   9      113.22      113.59      5.86 o 
   1   4   9        0.39        0.60      0.77 o 
   2   4   9      105.98      112.11      4.83 o 
   3   4   9       36.41       37.75      2.06 o 
   4   4   9        8.27        8.29      1.11 o 
  -3   5   9        8.69        9.37      1.39 o 
  -2   5   9       21.98       20.45      1.79 o 
  -1   5   9       12.96       11.73      1.42 o 
   0   5   9        8.43        9.66      1.48 o 
   1   5   9       46.71       46.14      2.56 o 
   2   5   9       11.68       11.92      1.51 o 
  -7   0  10       18.89       25.13      3.06 o 
  -6   0  10        1.40        1.08      1.26 o 
  -5   0  10       12.33        9.82      1.71 o 
  -4   0  10       97.81       97.26      3.53 o 
  -3   0  10      178.79      185.51      5.98 o 
  -2   0  10        5.33        4.07      0.60 o 
  -1   0  10      217.00      230.96      7.18 o 
   0   0  10        3.73        4.11      0.45 o 
   1   0  10      175.13      171.38      4.13 o 
   2   0  10      188.22      173.94      4.26 o 
   3   0  10      162.01      153.44      6.40 o 
   4   0  10       51.65       45.67      2.88 o 
   5   0  10      106.07      101.97      5.31 o 
   6   0  10       19.56       15.31      1.98 o 
  -7   1  10        7.80        8.57      1.58 o 
  -6   1  10        4.40        5.18      1.11 o 
  -5   1  10        2.12        2.78      0.86 o 
  -4   1  10       21.03       22.19      1.07 o 
  -3   1  10       79.72       84.01      2.39 o 
  -2   1  10       89.95       91.31      2.32 o 
  -1   1  10       95.82       97.22      2.37 o 
   0   1  10      400.85      446.98      9.52 o 
   1   1  10       13.88       17.01      0.66 o 
   2   1  10       35.28       35.92      0.97 o 
   3   1  10      216.34      211.73      4.68 o 
   4   1  10      196.93      192.53      4.96 o 
   5   1  10      102.38       83.75      3.09 o 
   6   1  10        2.14        2.34      1.26 o 
   7   1  10        5.83        7.03      1.89 o 
  -7   2  10        2.48        3.70      1.21 o 
  -6   2  10       18.80       20.61      4.46 o 
  -5   2  10       11.05       12.37      1.89 o 
  -4   2  10        4.06        5.57      0.93 o 
  -3   2  10      171.33      176.28      4.24 o 
  -2   2  10      167.66      172.86      4.12 o 
  -1   2  10      287.86      280.18      6.24 o 
   0   2  10       89.02       98.77      3.08 o 
   1   2  10       13.07       14.80      1.05 o 
   2   2  10       49.10       53.70      2.78 o 
   3   2  10        8.46        9.00      0.72 o 
   4   2  10      243.79      258.18      6.59 o 
   5   2  10       40.34       39.53      2.01 o 
   6   2  10        2.43        3.00      0.88 o 
  -6   3  10        2.26       -0.17      1.17 o 
  -5   3  10       16.01       12.87      1.52 o 
  -4   3  10       67.51       61.07      2.29 o 
  -3   3  10       15.95       18.49      1.37 o 
  -2   3  10      253.88      248.76      6.97 o 
  -1   3  10      258.04      254.65      7.10 o 
   0   3  10       14.79       16.60      1.29 o 
   1   3  10       15.15       17.17      1.23 o 
   2   3  10       32.27       31.47      1.61 o 
   3   3  10       72.34       76.54      3.47 o 
   4   3  10       32.24       29.66      1.83 o 
   5   3  10       39.74       40.57      3.20 o 
  -5   4  10        1.82       -0.18      1.26 o 
  -4   4  10       16.25       16.10      1.69 o 
  -3   4  10        9.51        9.11      1.52 o 
  -2   4  10       18.79       22.06      2.08 o 
  -1   4  10      334.25      344.48     11.17 o 
   0   4  10       27.63       29.10      1.79 o 
   1   4  10        0.08       -0.87      0.58 o 
   2   4  10       60.12       65.51      3.74 o 
   3   4  10       75.91       75.47      2.98 o 
   4   4  10        5.76        6.96      1.20 o 
  -3   5  10       24.83       28.67      3.05 o 
  -2   5  10       26.99       25.46      3.01 o 
  -1   5  10        0.53       -0.37      0.87 o 
   0   5  10       14.25       16.45      1.69 o 
   1   5  10        8.11        7.73      1.35 o 
   2   5  10        8.09        6.32      1.27 o 
  -7   0  11        0.02       -0.99      1.35 o 
  -6   0  11        0.01       -0.09      1.08 o 
  -5   0  11        1.46        2.88      1.26 o 
  -4   0  11      841.51      831.97     24.89 o 
  -3   0  11       55.19       51.93      2.17 o 
  -2   0  11       37.09       36.48      1.66 o 
  -1   0  11      393.85      395.04     11.95 o 
   0   0  11        4.60        6.64      0.47 o 
   1   0  11       83.77       82.44      2.16 o 
   2   0  11        2.75        2.84      0.37 o 
   3   0  11       77.78       73.38      2.77 o 
   4   0  11        6.75        6.49      1.35 o 
   5   0  11       43.45       41.44      2.88 o 
  -7   1  11        9.54       10.46      1.67 o 
  -6   1  11       12.38       10.61      1.43 o 
  -5   1  11       20.32       19.73      2.97 o 
  -4   1  11       79.25       82.19      2.61 o 
  -3   1  11      235.85      236.20      5.38 o 
  -2   1  11      168.50      172.35      4.01 o 
  -1   1  11      115.97      120.78      2.90 o 
   0   1  11      465.03      522.65     13.08 o 
   1   1  11      354.76      348.92      7.55 o 
   2   1  11      132.08      132.10      3.08 o 
   3   1  11       19.01       18.84      0.84 o 
   4   1  11       93.75      100.30      2.93 o 
   5   1  11       51.91       42.16      1.99 o 
   6   1  11        0.36       -1.26      0.99 o 
  -7   2  11        4.15        3.48      1.21 o 
  -6   2  11       31.27       30.11      2.16 o 
  -5   2  11        4.26        3.78      1.40 o 
  -4   2  11        6.82        6.86      0.80 o 
  -3   2  11       20.96       23.43      1.09 o 
  -2   2  11      129.74      131.08      3.26 o 
  -1   2  11      108.99      107.78      4.19 o 
   0   2  11       42.60       49.84      1.91 o 
   1   2  11      372.29      406.94     10.55 o 
   2   2  11        6.08        5.75      0.70 o 
   3   2  11       50.06       51.99      1.97 o 
   4   2  11      235.22      226.08      5.86 o 
   5   2  11        7.25        5.26      0.95 o 
   6   2  11        1.05        1.62      1.13 o 
  -6   3  11        4.48        2.19      2.16 o 
  -5   3  11       32.08       30.67      2.07 o 
  -4   3  11       11.76       16.07      1.59 o 
  -3   3  11       81.61       81.16      3.03 o 
  -2   3  11      115.53      112.31      3.67 o 
  -1   3  11       70.01       73.84      2.74 o 
   0   3  11        0.47        0.10      0.57 o 
   1   3  11      105.68      104.56      3.50 o 
   2   3  11       77.00       77.80      4.36 o 
   3   3  11      108.24      108.87      6.19 o 
   4   3  11       40.69       40.82      1.87 o 
   5   3  11        9.54       11.08      1.38 o 
  -5   4  11        3.93        2.52      1.53 o 
  -4   4  11        3.23        4.15      1.44 o 
  -3   4  11        9.72        9.73      1.62 o 
  -2   4  11        6.76        6.20      1.10 o 
  -1   4  11       53.34       57.02      2.70 o 
   0   4  11        0.46        0.59      0.79 o 
   1   4  11        0.34       -0.59      0.72 o 
   2   4  11       57.18       62.34      2.67 o 
   3   4  11       21.40       25.06      1.73 o 
   4   4  11       14.75       17.74      1.87 o 
  -2   5  11        7.85        7.18      1.35 o 
  -1   5  11        2.19        1.58      1.05 o 
   0   5  11       23.02       24.02      1.88 o 
   1   5  11        4.35        7.52      3.07 o 
   2   5  11        8.22        9.04      1.39 o 
  -7   0  12       13.72       17.29      2.70 o 
  -6   0  12        0.07       -0.63      1.17 o 
  -5   0  12        6.75        8.11      1.62 o 
  -4   0  12        5.22       11.23      2.93 o 
  -3   0  12       14.17       15.18      1.11 o 
  -2   0  12      190.35      194.05      7.16 o 
  -1   0  12      527.21      522.63     15.69 o 
   0   0  12        8.51        9.18      0.56 o 
   1   0  12       13.03       10.48      0.58 o 
   2   0  12       92.79       92.49      2.50 o 
   3   0  12        1.33        2.33      0.60 o 
   4   0  12       39.29       32.43      2.43 o 
  -7   1  12        6.45        9.51      2.16 o 
  -6   1  12        6.00        7.82      1.40 o 
  -5   1  12       72.62       72.94      5.22 o 
  -4   1  12      150.73      153.65      3.77 o 
  -3   1  12       55.74       53.13      1.63 o 
  -2   1  12      168.17      163.21      3.85 o 
  -1   1  12       26.61       29.08      1.01 o 
   0   1  12       91.44       94.70      2.85 o 
   1   1  12      101.26      107.48      2.56 o 
   2   1  12       39.83       43.67      1.32 o 
   3   1  12        0.75        0.85      0.41 o 
   4   1  12       95.54       92.29      2.81 o 
   5   1  12        2.98        1.11      0.67 o 
   6   1  12        0.00       -0.27      1.08 o 
  -7   2  12        9.00        5.01      1.37 o 
  -6   2  12       14.13       16.12      1.75 o 
  -5   2  12        3.99        3.40      1.08 o 
  -4   2  12       39.52       38.20      2.10 o 
  -3   2  12      208.90      218.31      5.41 o 
  -2   2  12        4.98        6.38      0.78 o 
  -1   2  12       71.93       78.55      4.68 o 
   0   2  12       84.13       88.85      2.90 o 
   1   2  12      161.90      174.04      5.25 o 
   2   2  12        1.75        0.71      0.62 o 
   3   2  12       24.26       24.05      1.10 o 
   4   2  12       54.91       55.85      2.09 o 
   5   2  12       18.13       15.17      2.39 o 
   6   2  12       12.00       12.16      1.36 o 
  -6   3  12        1.86        1.81      1.94 o 
  -5   3  12       14.63       11.80      2.25 o 
  -4   3  12       40.39       40.08      3.56 o 
  -3   3  12       77.11       70.81      2.93 o 
  -2   3  12       58.43       63.91      3.70 o 
  -1   3  12       96.24       97.45      3.36 o 
   0   3  12       31.36       35.23      1.75 o 
   1   3  12       14.41       13.59      1.34 o 
   2   3  12       16.35       16.37      1.98 o 
   3   3  12        0.53        1.72      0.60 o 
   4   3  12        6.85        9.39      1.75 o 
   5   3  12        4.51        5.87      1.13 o 
  -5   4  12        3.87        4.59      1.80 o 
  -4   4  12       39.13       35.26      2.32 o 
  -3   4  12        0.15        0.59      1.08 o 
  -2   4  12       21.57       22.63      1.72 o 
  -1   4  12       29.12       30.76      1.90 o 
   0   4  12        6.63        7.57      1.17 o 
   1   4  12       14.45       15.61      1.47 o 
   2   4  12       49.83       56.69      2.56 o 
   3   4  12       29.21       30.44      1.90 o 
   4   4  12        8.25       10.20      1.27 o 
  -2   5  12       10.32        8.74      1.39 o 
  -1   5  12       17.32       20.14      3.19 o 
   0   5  12        2.94        3.70      1.18 o 
   1   5  12       57.92       67.10      3.83 o 
  -7   0  13        0.03       -0.99      1.44 o 
  -6   0  13        0.01       -0.18      1.26 o 
  -5   0  13       11.07        9.73      1.80 o 
  -4   0  13       76.78       72.96      2.96 o 
  -3   0  13       42.03       40.01      1.91 o 
  -2   0  13       68.44       65.76      3.11 o 
  -1   0  13      131.42      125.74      4.29 o 
   0   0  13        0.22        0.61      0.22 o 
   1   0  13       35.69       34.69      1.14 o 
   2   0  13       12.03       12.25      0.69 o 
   3   0  13      128.98      130.47      4.51 o 
  -7   1  13        7.28        6.09      1.46 o 
  -6   1  13       16.79       16.62      1.72 o 
  -5   1  13       16.64       17.80      1.62 o 
  -4   1  13       10.20       10.87      1.20 o 
  -3   1  13       10.45       12.33      0.94 o 
  -2   1  13      144.79      131.41      3.23 o 
  -1   1  13       16.81       14.80      0.74 o 
   0   1  13       39.53       39.47      1.54 o 
   1   1  13       43.16       46.00      1.40 o 
   2   1  13      132.28      139.89      3.27 o 
   3   1  13      438.23      426.51      8.96 o 
   4   1  13        2.83        3.84      0.67 o 
   5   1  13        7.30        7.52      1.01 o 
   6   1  13        0.47        0.36      1.17 o 
  -7   2  13        3.35        2.73      1.24 o 
  -6   2  13        1.54        1.27      1.35 o 
  -5   2  13        3.10        2.43      1.01 o 
  -4   2  13       35.45       35.70      1.46 o 
  -3   2  13       81.43       91.94      4.30 o 
  -2   2  13       42.90       43.74      1.86 o 
  -1   2  13       19.46       24.57      2.70 o 
   0   2  13       43.98       45.87      1.88 o 
   1   2  13       78.44       79.93      2.92 o 
   2   2  13       53.60       50.86      1.79 o 
   3   2  13        6.70        6.94      0.74 o 
   4   2  13       64.83       64.09      2.28 o 
   5   2  13        4.78        4.90      0.95 o 
   6   2  13        2.03        2.45      0.88 o 
  -6   3  13        3.06        1.26      1.62 o 
  -5   3  13        8.48        6.04      1.89 o 
  -4   3  13       64.60       59.14      4.82 o 
  -3   3  13      103.43       99.19      3.61 o 
  -2   3  13      242.86      259.00      9.29 o 
  -1   3  13       14.11       15.59      1.46 o 
   0   3  13        0.77        0.40      0.68 o 
   1   3  13       72.60       70.21      2.71 o 
   2   3  13       68.34       69.62      2.69 o 
   3   3  13       13.22       14.42      1.06 o 
   4   3  13        6.21        6.19      0.94 o 
   5   3  13        0.04        1.29      0.85 o 
  -4   4  13       25.76       21.44      2.04 o 
  -3   4  13       21.45       18.75      3.47 o 
  -2   4  13        0.31        0.75      0.87 o 
  -1   4  13        6.29        5.75      1.28 o 
   0   4  13       13.60       13.80      1.45 o 
   1   4  13        2.69        3.56      0.99 o 
   2   4  13      105.08      113.90      5.34 o 
   3   4  13       18.61       17.69      2.60 o 
  -1   5  13        8.90        8.09      1.42 o 
   0   5  13        6.35        5.92      1.31 o 
  -7   0  14        0.33       -1.35      1.44 o 
  -6   0  14        0.67        0.81      1.35 o 
  -5   0  14        3.00        5.40      1.53 o 
  -4   0  14        4.28        4.34      0.82 o 
  -3   0  14        0.45        1.12      1.44 o 
  -2   0  14       72.66       76.59      2.93 o 
  -1   0  14      153.91      164.18      6.94 o 
   0   0  14        0.11        0.18      0.38 o 
   1   0  14       26.57       26.26      0.96 o 
   2   0  14      536.94      504.26     11.68 o 
   3   0  14      432.51      417.79     12.89 o 
  -7   1  14        5.52        4.68      1.40 o 
  -6   1  14        1.94        2.16      1.08 o 
  -5   1  14       21.72       24.14      1.78 o 
  -4   1  14       69.40       72.26      2.44 o 
  -3   1  14       86.59       82.06      2.28 o 
  -2   1  14      161.89      152.55      3.69 o 
  -1   1  14       55.47       52.46      1.56 o 
   0   1  14      134.12      135.29      4.18 o 
   1   1  14       49.55       48.63      1.44 o 
   2   1  14        6.83        8.35      0.81 o 
   3   1  14      415.97      418.54     10.90 o 
   4   1  14       25.56       21.27      1.18 o 
   5   1  14       22.61       23.78      1.47 o 
   6   1  14        1.13        1.62      1.26 o 
  -6   2  14        6.26        5.28      1.37 o 
  -5   2  14        2.79        1.60      0.99 o 
  -4   2  14        7.45        8.61      0.90 o 
  -3   2  14      160.78      170.83      5.03 o 
  -2   2  14      130.78      125.60      4.19 o 
  -1   2  14        8.77        9.05      1.13 o 
   0   2  14       17.43       19.99      1.22 o 
   1   2  14       10.70       14.78      1.12 o 
   2   2  14       42.29       41.13      1.47 o 
   3   2  14       70.68       73.16      3.06 o 
   4   2  14       26.39       26.05      1.40 o 
   5   2  14       11.15       12.75      1.36 o 
  -6   3  14        8.10        7.12      2.25 o 
  -5   3  14        5.91        4.95      1.89 o 
  -4   3  14       39.09       39.95      2.36 o 
  -3   3  14       27.64       25.88      2.67 o 
  -2   3  14      230.37      251.65      9.10 o 
  -1   3  14       37.12       39.95      2.49 o 
   0   3  14       17.33       16.12      1.36 o 
   1   3  14        9.72       10.92      1.16 o 
   2   3  14       32.58       31.79      1.80 o 
   3   3  14        8.30        7.97      0.85 o 
   4   3  14        4.91        6.22      0.99 o 
  -4   4  14       30.37       27.59      2.13 o 
  -3   4  14       20.94       22.08      4.32 o 
  -2   4  14       14.25       15.15      1.55 o 
  -1   4  14        9.06       10.90      1.55 o 
   0   4  14        5.41        5.91      1.18 o 
   1   4  14        0.10       -0.09      0.83 o 
   2   4  14       82.37       84.02      5.05 o 
   3   4  14        6.80        6.22      1.20 o 
  -7   0  15        0.24       -1.44      1.44 o 
  -6   0  15        7.05        4.59      1.71 o 
  -5   0  15       18.37       21.71      2.52 o 
  -4   0  15       16.93       16.44      1.37 o 
  -3   0  15       23.25       22.00      1.76 o 
  -2   0  15       16.55       16.48      1.24 o 
  -1   0  15      317.75      342.65     10.64 o 
   0   0  15       37.56       34.86      1.65 o 
   1   0  15       12.45       12.54      1.01 o 
   2   0  15      125.55      127.52      4.47 o 
   3   0  15       90.46       87.29      5.04 o 
  -7   1  15        8.99        8.48      3.47 o 
  -6   1  15        0.68        0.27      0.96 o 
  -5   1  15       53.58       48.00      3.11 o 
  -4   1  15       33.48       36.81      1.44 o 
  -3   1  15       60.33       60.00      1.88 o 
  -2   1  15        2.21        2.35      0.48 o 
  -1   1  15       69.85       73.67      2.05 o 
   0   1  15       21.36       19.89      1.72 o 
   1   1  15       66.35       64.53      1.78 o 
   2   1  15      101.79      104.79      2.63 o 
   3   1  15      247.44      245.55      5.46 o 
   4   1  15       87.87       82.74      2.61 o 
   5   1  15       14.94       14.46      3.11 o 
  -6   2  15       30.19       30.40      2.32 o 
  -5   2  15        4.44        3.32      1.14 o 
  -4   2  15       21.01       21.04      1.46 o 
  -3   2  15      394.38      400.48     12.29 o 
  -2   2  15       47.63       49.90      2.95 o 
  -1   2  15       15.33       14.84      1.38 o 
   0   2  15       24.18       23.36      1.32 o 
   1   2  15       21.48       20.17      1.30 o 
   2   2  15       41.66       42.72      1.51 o 
   3   2  15       57.08       56.01      2.91 o 
   4   2  15       27.88       25.52      1.43 o 
   5   2  15        7.61        8.28      1.76 o 
  -5   3  15        0.34       -0.63      1.53 o 
  -4   3  15       15.53       16.97      1.73 o 
  -3   3  15       10.80       12.63      2.02 o 
  -2   3  15      114.97      129.78      5.42 o 
  -1   3  15       31.90       34.17      1.84 o 
   0   3  15       58.91       61.80      3.04 o 
   1   3  15       17.32       16.29      1.70 o 
   2   3  15        1.45        1.93      0.82 o 
   3   3  15       20.63       23.18      1.56 o 
   4   3  15        4.96        6.47      1.04 o 
  -4   4  15       10.71       13.96      1.78 o 
  -3   4  15       26.83       30.42      2.55 o 
  -2   4  15       10.13       10.87      1.38 o 
  -1   4  15       16.46       18.96      1.73 o 
   0   4  15        8.67        8.70      1.34 o 
   1   4  15       26.66       32.79      2.46 o 
   2   4  15       35.62       43.80      2.95 o 
   3   4  15        2.32        3.10      0.82 o 
  -7   0  16        9.35       10.45      2.34 o 
  -6   0  16        8.54        8.74      1.98 o 
  -5   0  16       49.84       44.41      3.42 o 
  -4   0  16        5.21        5.29      0.95 o 
  -3   0  16        0.80        0.08      0.56 o 
  -2   0  16      118.12      117.31      4.23 o 
  -1   0  16        0.37        1.29      0.54 o 
   0   0  16        0.09       -0.08      0.50 o 
   1   0  16      202.84      198.06      6.50 o 
   2   0  16        0.21        1.44      0.90 o 
   3   0  16        9.95        8.02      1.53 o 
  -6   1  16        3.21        2.06      1.11 o 
  -5   1  16       41.13       40.00      2.29 o 
  -4   1  16       89.39       92.07      3.02 o 
  -3   1  16       25.93       26.05      1.20 o 
  -2   1  16      194.17      189.70      5.15 o 
  -1   1  16       31.16       31.32      1.44 o 
   0   1  16       73.88       70.47      2.41 o 
   1   1  16       50.98       47.94      2.15 o 
   2   1  16        9.31       10.52      0.92 o 
   3   1  16        7.00        8.90      1.02 o 
   4   1  16       11.78       11.78      1.17 o 
  -6   2  16       11.85       10.82      1.66 o 
  -5   2  16        1.02       -0.81      0.96 o 
  -4   2  16       36.27       34.02      1.76 o 
  -3   2  16       26.76       33.17      2.81 o 
  -2   2  16       33.00       36.89      1.78 o 
  -1   2  16       17.92       14.56      1.88 o 
   0   2  16       50.63       48.86      2.05 o 
   1   2  16       16.91       18.21      1.30 o 
   2   2  16       54.68       54.67      2.04 o 
   3   2  16        5.49        5.36      0.71 o 
   4   2  16       12.43       11.05      1.07 o 
   5   2  16        3.50        3.74      0.93 o 
  -5   3  16        0.52       -1.76      1.17 o 
  -4   3  16        4.15        4.77      1.21 o 
  -3   3  16        0.28       -0.32      0.76 o 
  -2   3  16       16.62       21.36      2.21 o 
  -1   3  16       11.37       11.06      1.23 o 
   0   3  16       87.57       84.45      4.02 o 
   1   3  16       56.96       58.02      4.56 o 
   2   3  16       40.75       44.19      3.09 o 
   3   3  16       44.41       47.09      1.78 o 
   4   3  16        2.97        2.27      0.85 o 
  -3   4  16        5.08        4.32      1.45 o 
  -2   4  16        1.50        1.58      0.97 o 
  -1   4  16       10.54       11.71      1.47 o 
   0   4  16       18.21       20.44      2.87 o 
   1   4  16       15.28       18.94      1.72 o 
   2   4  16        5.24        9.14      1.33 o 
  -6   0  17        0.26        0.27      1.35 o 
  -5   0  17       10.93       11.35      2.07 o 
  -4   0  17       29.42       32.70      2.07 o 
  -3   0  17        0.71       -0.48      0.63 o 
  -2   0  17        2.52        2.27      1.08 o 
  -1   0  17        0.01       -0.35      0.50 o 
   0   0  17        0.29        0.10      0.59 o 
   1   0  17       81.84       81.88      4.77 o 
   2   0  17       43.91       48.37      3.42 o 
   3   0  17       11.25       11.08      1.80 o 
  -6   1  17        2.21        3.26      2.12 o 
  -5   1  17       17.57       19.03      1.78 o 
  -4   1  17       37.57       39.23      1.56 o 
  -3   1  17       71.77       70.29      2.13 o 
  -2   1  17       10.82       12.10      1.02 o 
  -1   1  17        2.34        2.86      0.79 o 
   0   1  17       27.25       24.36      1.31 o 
   1   1  17        7.08        6.18      0.94 o 
   2   1  17      141.10      135.44      5.29 o 
   3   1  17       24.37       25.48      1.14 o 
   4   1  17        3.00        3.17      0.78 o 
  -6   2  17        8.01        6.62      1.53 o 
  -5   2  17        2.98        2.07      1.62 o 
  -4   2  17        0.19        0.37      0.76 o 
  -3   2  17       26.01       31.54      2.17 o 
  -2   2  17       17.63       16.97      1.54 o 
  -1   2  17        8.24        7.45      0.97 o 
   0   2  17        4.08        3.69      0.78 o 
   1   2  17       59.43       56.26      2.82 o 
   2   2  17        3.12        3.42      0.64 o 
   3   2  17        3.41        3.46      0.67 o 
   4   2  17        3.67        3.65      0.81 o 
  -5   3  17        6.46        4.68      1.98 o 
  -4   3  17        2.03        1.22      1.06 o 
  -3   3  17        4.03        4.23      1.17 o 
  -2   3  17        3.90        5.22      1.25 o 
  -1   3  17       10.73       11.20      1.28 o 
   0   3  17       19.63       19.63      1.53 o 
   1   3  17       36.27       33.54      1.92 o 
   2   3  17        0.05        0.10      0.73 o 
   3   3  17        2.66        3.13      0.83 o 
  -3   4  17       14.22       15.78      1.89 o 
  -2   4  17        8.88        8.84      1.57 o 
  -1   4  17       19.04       17.60      2.45 o 
   0   4  17        0.89       -0.51      0.89 o 
   1   4  17        9.40       10.23      1.41 o 
   2   4  17       14.39       14.57      1.59 o 
  -6   0  18        2.12        4.14      1.71 o 
  -5   0  18        3.32        6.13      1.80 o 
  -4   0  18       40.04       42.29      2.29 o 
  -3   0  18       13.84       13.74      1.62 o 
  -2   0  18       31.44       29.89      1.78 o 
  -1   0  18        1.48        1.56      0.67 o 
   0   0  18        3.24        3.39      1.44 o 
   1   0  18       24.91       26.21      2.34 o 
   2   0  18     1131.42     1068.14     47.11 o 
   3   0  18       23.38       25.31      2.52 o 
  -6   1  18        0.95        0.35      1.04 o 
  -5   1  18       45.63       44.69      2.57 o 
  -4   1  18       92.38       92.26      4.90 o 
  -3   1  18       58.93       55.37      1.88 o 
  -2   1  18        3.04        3.08      0.76 o 
  -1   1  18       12.66       10.14      1.18 o 
   0   1  18       31.45       33.52      1.65 o 
   1   1  18       60.90       60.94      2.28 o 
   2   1  18       83.69       76.65      3.23 o 
   3   1  18        3.35        2.31      0.53 o 
   4   1  18        2.49        3.06      0.99 o 
  -5   2  18        4.81        4.59      1.89 o 
  -4   2  18       23.03       16.50      2.55 o 
  -3   2  18      130.41      131.03      6.77 o 
  -2   2  18       18.30       17.77      1.35 o 
  -1   2  18        7.76        9.26      1.13 o 
   0   2  18       81.92       77.20      2.83 o 
   1   2  18       11.90       11.82      1.16 o 
   2   2  18       12.31       11.34      0.91 o 
   3   2  18       41.65       43.99      1.64 o 
   4   2  18       14.05       16.03      1.27 o 
  -4   3  18       28.29       32.78      2.34 o 
  -3   3  18       19.92       19.92      1.63 o 
  -2   3  18        0.97        0.95      1.37 o 
  -1   3  18        3.76        2.98      1.00 o 
   0   3  18       13.66       12.12      1.33 o 
   1   3  18       59.59       57.58      4.78 o 
   2   3  18        0.13       -0.48      0.56 o 
   3   3  18        2.30        2.29      0.70 o 
  -2   4  18        7.93        8.62      1.42 o 
  -1   4  18        5.53        6.22      1.33 o 
   0   4  18       10.58       12.35      1.54 o 
   1   4  18        4.42        5.40      1.26 o 
  -6   0  19        4.12        3.15      1.71 o 
  -5   0  19       84.21       90.89      5.49 o 
  -4   0  19       49.08       47.99      2.52 o 
  -3   0  19        1.47        0.14      0.76 o 
  -2   0  19        0.13        0.16      0.60 o 
  -1   0  19        7.52        7.57      1.44 o 
   0   0  19        2.42        4.32      1.17 o 
   1   0  19       91.79       84.67      5.13 o 
   2   0  19       13.23       22.88      2.43 o 
   3   0  19        0.91        0.81      0.99 o 
  -6   1  19        4.04        3.74      1.34 o 
  -5   1  19        8.32        9.63      2.12 o 
  -4   1  19      100.63       99.32      4.03 o 
  -3   1  19       15.39       14.75      1.26 o 
  -2   1  19        9.69        9.21      1.04 o 
  -1   1  19        4.00        4.91      0.95 o 
   0   1  19       41.74       41.29      3.62 o 
   1   1  19      283.88      284.56      9.28 o 
   2   1  19       44.27       42.19      4.05 o 
   3   1  19        6.12        5.16      1.08 o 
  -5   2  19        2.11        1.35      1.71 o 
  -4   2  19       27.11       27.84      1.80 o 
  -3   2  19       98.41       96.28      3.41 o 
  -2   2  19        2.20        2.59      0.99 o 
  -1   2  19       18.43       15.89      1.35 o 
   0   2  19       62.44       67.21      2.97 o 
   1   2  19        2.53        2.67      0.88 o 
   2   2  19        2.34        1.22      0.78 o 
   3   2  19       13.24       14.67      1.06 o 
   4   2  19        2.65        3.67      1.17 o 
  -4   3  19       15.40       17.57      3.33 o 
  -3   3  19       14.00       15.59      1.89 o 
  -2   3  19        2.77        4.28      1.05 o 
  -1   3  19       13.01       13.39      1.44 o 
   0   3  19        2.50        5.55      1.09 o 
   1   3  19        5.14        4.84      1.05 o 
   2   3  19       17.57       20.11      2.16 o 
  -5   0  20       45.90       48.64      3.87 o 
  -4   0  20        0.71        0.51      0.88 o 
  -3   0  20       44.05       42.25      2.43 o 
  -2   0  20       15.85       16.52      1.80 o 
  -1   0  20        0.42       -0.09      0.90 o 
   0   0  20       34.83       34.77      2.88 o 
   1   0  20       20.15       21.08      2.25 o 
   2   0  20        3.75        5.95      1.53 o 
   3   0  20       28.85       24.68      2.61 o 
  -5   1  20       45.58       48.75      4.55 o 
  -4   1  20        5.11        6.78      1.69 o 
  -3   1  20       21.84       19.35      1.45 o 
  -2   1  20        6.70        6.11      0.90 o 
  -1   1  20        9.28        9.51      1.02 o 
   0   1  20       21.42       21.04      1.34 o 
   1   1  20       11.81       17.61      1.54 o 
   2   1  20       36.20       37.62      6.76 o 
   3   1  20       13.22       13.83      1.52 o 
  -5   2  20       13.92       13.06      2.61 o 
  -4   2  20       20.64       18.66      2.08 o 
  -3   2  20        1.69        1.22      0.82 o 
  -2   2  20        1.04       -0.17      1.08 o 
  -1   2  20        3.15        2.68      0.93 o 
   0   2  20       10.87       11.47      1.20 o 
   1   2  20       16.00       17.68      1.60 o 
   2   2  20       10.68       10.33      1.35 o 
   3   2  20        3.62        2.74      1.39 o 
  -3   3  20       12.29       12.35      2.34 o 
  -2   3  20        1.09        1.20      0.91 o 
  -1   3  20        5.95        5.48      1.13 o 
   0   3  20       15.84       16.90      1.94 o 
   1   3  20        5.46        3.63      1.37 o 
   2   3  20       17.76       18.29      1.62 o 
  -5   0  21        3.41        8.20      2.07 o 
  -4   0  21       11.44       11.89      1.71 o 
  -3   0  21        0.87        1.54      1.76 o 
  -2   0  21        0.14       -0.90      0.90 o 
  -1   0  21        0.03        0.09      0.99 o 
   0   0  21        0.20        1.53      1.17 o 
   1   0  21       69.34       68.55      4.59 o 
   2   0  21        8.62        8.47      1.80 o 
   3   0  21        4.67        5.95      1.53 o 
  -5   1  21        6.62        7.30      2.16 o 
  -4   1  21       24.67       23.05      1.63 o 
  -3   1  21       14.44       12.10      1.23 o 
  -2   1  21       19.98       15.93      1.28 o 
  -1   1  21       31.63       27.90      2.21 o 
   0   1  21       35.46       34.34      1.70 o 
   1   1  21       46.63       46.93      2.06 o 
   2   1  21        5.22        7.11      1.24 o 
   3   1  21       10.02       13.61      1.55 o 
  -4   2  21        4.78        3.30      1.44 o 
  -3   2  21        1.54        0.31      0.79 o 
  -2   2  21        1.42        1.48      1.44 o 
  -1   2  21        9.04       10.16      1.86 o 
   0   2  21       66.84       61.25      3.55 o 
   1   2  21       24.29       23.43      2.27 o 
   2   2  21        4.12        4.15      0.96 o 
   3   2  21        9.23        9.43      1.23 o 
  -3   3  21        6.16        5.58      1.47 o 
  -2   3  21       17.60       19.29      1.74 o 
  -1   3  21       10.51       10.97      1.86 o 
   0   3  21        2.61        4.62      1.43 o 
   1   3  21        2.32        3.74      1.05 o 
  -5   0  22       74.84       77.83      5.22 o 
  -4   0  22       34.54       32.24      2.39 o 
  -3   0  22        4.70        4.27      1.05 o 
  -2   0  22        8.68        6.94      1.62 o 
  -1   0  22        6.08        5.49      1.44 o 
   0   0  22        0.49       -0.27      0.99 o 
   1   0  22       68.10       59.18      4.23 o 
   2   0  22        1.07        0.72      1.08 o 
   3   0  22        4.88        5.86      1.71 o 
  -4   1  22       32.19       28.47      1.77 o 
  -3   1  22        8.03        6.47      1.04 o 
  -2   1  22        5.14        6.01      0.92 o 
  -1   1  22       16.68       16.49      1.30 o 
   0   1  22        8.05        9.89      1.07 o 
   1   1  22       82.96       70.03      5.86 o 
   2   1  22        2.75        1.45      0.92 o 
   3   1  22       14.44       14.06      2.25 o 
  -4   2  22        3.72        2.55      1.08 o 
  -3   2  22        8.99        9.25      1.23 o 
  -2   2  22        1.48        0.31      0.95 o 
  -1   2  22       46.11       39.86      2.41 o 
   0   2  22       83.96       83.16      3.14 o 
   1   2  22        8.27        7.66      1.15 o 
   2   2  22        5.60        4.35      0.99 o 
  -1   3  22        9.94        8.70      1.31 o 
   0   3  22        4.07        3.44      1.06 o 
  -4   0  23        0.88        0.14      1.26 o 
  -3   0  23        2.40        3.87      1.62 o 
  -2   0  23       10.39       11.17      1.98 o 
  -1   0  23        1.75        2.07      1.26 o 
   0   0  23       49.76       48.10      3.78 o 
   1   0  23       73.20       66.48      4.59 o 
   2   0  23       33.97       35.85      3.33 o 
  -4   1  23       14.47       14.70      1.47 o 
  -3   1  23        6.09        7.49      1.12 o 
  -2   1  23        4.10        2.01      1.13 o 
  -1   1  23        9.77        8.35      1.10 o 
   0   1  23       99.08       90.89      5.67 o 
   1   1  23       17.36       15.22      1.66 o 
   2   1  23       10.89       13.63      1.59 o 
  -3   2  23        0.69        0.47      0.87 o 
  -2   2  23        1.19        1.16      0.89 o 
  -1   2  23       20.41       25.21      1.75 o 
   0   2  23       21.81       21.26      3.25 o 
   1   2  23       18.17       18.04      1.57 o 
  -4   0  24        0.03        0.72      1.44 o 
  -3   0  24        2.65        2.79      1.44 o 
  -2   0  24        2.52        2.34      1.44 o 
  -1   0  24       27.36       24.77      2.61 o 
   0   0  24        0.44        1.35      1.44 o 
   1   0  24       20.94       21.89      2.79 o 
   2   0  24        4.55        5.86      1.80 o 
  -3   1  24        0.31       -0.51      1.07 o 
  -2   1  24        6.67        4.93      1.21 o 
  -1   1  24       13.30       11.01      1.50 o 
   0   1  24        1.06        2.80      1.08 o 
   1   1  24        0.26        0.48      0.91 o 
  -2   2  24        1.64        1.60      0.97 o 
  -1   2  24       20.23       24.13      1.74 o 
   0   2  24        1.61        1.13      0.85 o 
  -3   0  25        0.05       -0.63      1.08 o 
  -2   0  25       19.77       18.65      2.61 o 
  -1   0  25       12.01       15.67      2.43 o 
   0   0  25        6.20        2.88      1.44 o 
   1   0  25        6.49        7.48      1.89 o 
  -2   1  25        0.84        0.55      0.92 o 
  -1   1  25       23.24       16.25      1.89 o 
   0   1  25        3.63        4.09      1.18 o 
                                                 
